# Supplementary material for: Estrogen Enhances FDFT1 Expression in Theca Cells of Chicken Hierarchical Ovarian Follicles by Increasing LSD1Ser54p Level Through GSK3β Phosphorylation at 216th Tyrosine
Source: Biomolecules. 2024 Oct 22;14(11):1343. doi: 10.3390/biom14111343 (PMC11591973; doi:10.3390/biom14111343)
Supplement: Supplementary file 1 [file biomolecules-14-01343-s001.zip]

Archive with 11 entries (11 files):
- Supplementary Table S1.xls
- Supplementary Table S2.xls
- Supplementary Table S3.xls
- Supplementary Table S4.xls
- Supplementary Table S5.xls
- Supplementary Table S6.xls
- Supplementary Table S7.xls
- Supplementary Table S8.xls
- WB original images.pdf
- Supplementary Data S1.pdf
- Supplementary Data S2.pdf
