# Supplementary material for: Estrogen Enhances FDFT1 Expression in Theca Cells of Chicken Hierarchical Ovarian Follicles by Increasing LSD1Ser54p Level Through GSK3β Phosphorylation at 216th Tyrosine
Source: Biomolecules. 2024 Oct 22;14(11):1343. doi: 10.3390/biom14111343 (PMC11591973; doi:10.3390/biom14111343)
Supplement: Supplementary file 1 [file biomolecules-14-01343-s001.zip › Supplementary Table S1.xls]

## Sheet: Sheet1
Primer Name	Sequence (5′–3′)	Size (bp)
pcDNA3.1-FLAG-LSD1 5’	tcgagtctagagggcccttcATGCTGGCCGGGGGGAAG	2478bp
pcDNA3.1-FLAG-LSD1 3‘	ccgtcatggtctttgtagtcGATGCTGGTAGCTTGTTGTGTGG
pcDNA3.1-Myc-LSD1 5’	cacagtggcggccgctcgagATGCTGGCCGGGGGGAAG	2478bp
pcDNA3.1-Myc-LSD1 3‘	tctgatattagtttttgttcGATGCTGGTAGCTTGTTGTGTGG
pcDNA3.1-Myc- GJ5’	GAACAAAAACTAATATCAGAGGAAGATTTG	5515bp
pcDNA3.1-Myc- GJ3‘	CTCGAGCGGCCGCCACTG
pc-GSK3β-Myc- F	cacagtggcggccgctcgagATGTCCGGGCGGCCCAGG	1302bp
pc-GSK3β-Myc- R	tctgatattagtttttgttcGGTGGAGTTGGAGGCTGATGC
GJ-Fg-F	GACTACAAAGACCATGACGGTGATT	5496bp
GJ-Fg-R	GAAGGGCCCTCTAGACTCGAGC
N+SWIRM-MYC-F	cacagtggcggccgctcgagATGCTGGCCGGGGGGAAG	738bp
N+SWIRM-MYC-R	tctgatattagtttttgttcAGGCTTCACTCTCTTGTAGATACCAA
AO1-MYC-F	cacagtggcggccgctcgagATGCTTCCAACTAAGAAGACTGGG	429bp
AO1-MYC-R	tctgatattagtttttgttcGACAACCTCCAGAGCTTGACCTA
AO2-MYC-F	cacagtggcggccgctcgagATGCCAAGTGATGTTTATCTGTCTTC	1014bp
AO2-MYC-R	tctgatattagtttttgttcGATGCTGGTAGCTTGTTGTGTGG
Ao1-T-Ao2-MYC-F	cacagtggcggccgctcgagATGCTTCCAACTAAGAAGACTGGG	1743bp
Ao1-T-Ao2-MYC-R	tctgatattagtttttgttcGATGCTGGTAGCTTGTTGTGTGG
GSK-Fg-T216A-F	CGTTTCAgcaATCTGCTCTCGGTACTACAGGGC	6798bp
GSK-Fg-T216A-R	AGCAGATtgcTGAAACGTTAGGTTCTCCACGA
pcDNA3.1-Myc-LSD1-S54A 5’	CCGCGCCCCCGGGAGGTGCCTCCGAGCCGCCC	2481bp
pcDNA3.1-Myc-LSD1-S54A 3‘	ACCTCCCGGGGGCGCGGCCCGGGGCGGCTCCTT
pcDNA3.1-GSK3β-3*Flag-F	tcgagtctagagggcccttcATGTCCGGGCGGCCCAGG	1302bp
pcDNA3.1-GSK3β-3*Flag-R	ccgtcatggtctttgtagtcGGTGGAGTTGGAGGCTGATGC
FDFT1-5'UTR-F	GGAGGGGGGGGGAGCGCGT	65bp
FDFT1-5'UTR-R	GACGGCCGCACCGCCGCCAC
FDFT1-CDS-F	ATGGAGCTGCTGAGGAAATG	102bp
FDFT1-CDS-R	CGGGTCCATGCGCGGCATGA
FDFT1-IN-F	GTGAGCGGCGGGAGTGGG	163bp
FDFT1-IN-R	AGCGCAGTGCTCACAGCT
FDFT1-promoter-F	AGCTCCGTCGCTCTTCTACT	164bp
FDFT1-promoter-R	GCCCGCCACCTCAAACCGC
FDFT1-F-DL	CTCAACCAGACCAGCCGTAG	154bp
FDFT1-R-DL	TCAGCATCGGGACCTTTACG
GAPDH-F-DL	GAGGGTAGTGAAGGCTGCTG	199bp
GAPDH-R-DL	CACAACACGGTTGCTGTATC
HSD17B12-F-DL	CGTGTTTCTTGCTGGTTGCT	270bp
HSD17B12-R-DL	CTCTCGTTGTACTCTGACCCA
HSD17B7-F-DL	TTCCAACACCTGGACTTCGT	266bp
HSD17B7-R-DL	GTCCAGATGAGTCGTGACGG
CYP17A1-F-DL	GTGCACCACGATGAGAAGGA	209bp
CYP17A1-R-DL	GGACACTCGAGCGTGAATCT
DHCR24-F-DL	CTGTGTCATTGCGTGTTGGG	100bp
DHCR24-R-DL	CGAACAACCTGTCTCTCGCT
SC5D-F-DL	GTCTTCCTGATGGCTCCTCG	242bp
SC5D-R-DL	TTTTTGGGGTGGGGAAACCA
NSDHL-F-DL	TGTGGCTGCTAAGTCCACTG	124bp
NSDHL-R-DL	ACTGGCTTGTAGCCCATGTC
DHCR7-F-DL	ACTGACTTATACGGCTGCTGGAAT	138bp
DHCR7-R-DL	GCAGGAGTGACAGCACCTTCTT
MSMO1-F-DL	CCGAGGTTGCGCACAGA	149bp
MSMO1-R-DL	TGCAGAGGATTGTCAGGCAG
CYP51A1-F-DL	TAGGTTGGGTGTGCTCCAAAA	122bp
CYP51A1-R-DL	GACCCCCTGGAATGTCGTC
SQLE-F-DL	GCGGGGGAGAAATCTATGGG	238bp
SQLE-R-DL	CCTCACCAGGGGCATCATTT
MGST1-F-DL	ACCCGGCGAGTAGTTTTCAA	285bp
MGST1-R-DL	CAAGGTCATTCAGGTGGCCT
HSPA2-F-DL	ACGTATTCTTGCGTGGGTGT	158bp
HSPA2-R-DL	GTGTTGGTGGGGTTCATTGC
TMSB4X-F-DL	TACATTGGCGTGCGGAGC	215bp
TMSB4X-R-DL	TACGATTCACCCGCTTGCTT
CACYBP-F-DL	TGGAGTTGTCGCCTCTGTTC	245bp
CACYBP-R-DL	TACCCTCCCAGTGACGACTT
HMGCS1-F-DL	TCCGCTTCTGCTCTTGTGTG	77bp
HMGCS1-R-DL	CAGATCTGCACGAGGCGA
HSD3B1-F-DL	TGTTTAGCACTGAGGCAAGAG	158bp
HSD3B1-R-DL	GCAGTAAGCGAACGATCCTC
CYP11A1-F-DL	CATCTACCTGACACTCCGGC	168bp
CYP11A1-R-DL	CAGAGGCGAAGCAAAATGGG
STAR-F-DL	CAGAGGGTTGGGAAGGACAC	276bp
STAR-R-DL	GCCCTTCAGGTCGATGCTAA
CYP24A1-F-DL	CAAAGGCACTCTGCAAACCC	129bp
CYP24A1-R-DL	GTTGGCCGTCGTTTCAACTC
MMP13-F-DL	GTTATGGACACAGGCTCCCC	300bp
MMP13-R-DL	AGTCAGTGCTTGTTCGCAGA
NR5A1-F-DL	CCTGATGTACAGGGCATGGG	152bp
NR5A1-R-DL	TGACTCTGAGGCAGACAGGA
CDKN2B-F-DL	CCTGATTCATTGACCGGCGT	160bp
CDKN2B-R-DL	TGTTTGAATTCCCACGCGGA
SMAD2-F-DL	TGGCGGAGACCAACTAACAC	251bp
SMAD2-R-DL	CCTCTTGCCCATTCTGCTCA
BMPR1B-F-DL	CAAGAGGAGGGGAACAACGAAAAG	231bp
BMPR1B-R-DL	AGGGCATCTTGTCCAGAAAACTA
