# Supplementary material for: Estrogen Enhances FDFT1 Expression in Theca Cells of Chicken Hierarchical Ovarian Follicles by Increasing LSD1Ser54p Level Through GSK3β Phosphorylation at 216th Tyrosine
Source: Biomolecules. 2024 Oct 22;14(11):1343. doi: 10.3390/biom14111343 (PMC11591973; doi:10.3390/biom14111343)
Supplement: Supplementary file 1 [file biomolecules-14-01343-s001.zip › Supplementary Table S2.xls]

## Sheet: Sheet1
sample_name	total_raw_reads	total_clean_reads	total_clean_bases	clean_reads_q20	clean_reads_q30	clean_reads_ratio	total_mapping_genome_ratio	uniquely_mapping_genome_ratio
E2TC1	23.92	23.8	1.19	97.87	93.55	99.48	91.87	90.23
E2TC2	23.92	23.89	1.19	97.99	93.88	99.87	91.99	90.34
E2TC3	23.92	23.87	1.19	97.95	93.78	99.77	91.58	89.97
TC1	23.92	23.8	1.19	97.82	93.33	99.5	91.74	90.08
TC2	23.92	23.7	1.19	97.86	93.5	99.08	91.5	89.87
TC3	23.92	23.76	1.19	98.12	94.24	99.31	91.93	90.26
