# Supplementary material for: Estrogen Enhances FDFT1 Expression in Theca Cells of Chicken Hierarchical Ovarian Follicles by Increasing LSD1Ser54p Level Through GSK3β Phosphorylation at 216th Tyrosine
Source: Biomolecules. 2024 Oct 22;14(11):1343. doi: 10.3390/biom14111343 (PMC11591973; doi:10.3390/biom14111343)
Supplement: Supplementary file 1 [file biomolecules-14-01343-s001.zip › Supplementary Table S3.xls]

## Sheet: up
id	E2TC1_read_count	E2TC1_fpkm	E2TC2_read_count	E2TC2_fpkm	E2TC3_read_count	E2TC3_fpkm	TC1_read_count	TC1_fpkm	TC2_read_count	TC2_fpkm	TC3_read_count	TC3_fpkm	gene_id	Chromosome	Start Site	End Site	Direction	Length	Name	GO	KEGG	EC	db_xref_GeneID	db_xref_CGNC	Description	BP	CC	MF	Pathway
NM_204683.2	20889	380.55	20969	379.96	22632	415.88	958	17.77	876	16.49	882	16.32	395418	NC_006092.5	264554	268948	+	2907	ZP1	GO:0005576	K19926	-	395418	10413	zona pellucida sperm-binding protein 1 precursor [Gallus gallus]	-	GO:0005576//extracellular region;	-	-
XM_416206.6	40271.5	738.3	41002.3	747.67	39016.9	721.51	17155.5	320.16	15656.9	296.52	17201.6	320.32	417967	NC_006088.5	48904685	48942465	-	2889	PLBD1	GO:0004620;GO:0005615	-	-	417967	50639	phospholipase B-like 1 isoform X1 [Gallus gallus]	-	GO:0005615//extracellular space;	GO:0004620//phospholipase activity;	-
NM_213576.2	3741.94	153.41	3752.84	153.03	3424.23	141.6	469.79	19.61	384.93	16.3	467.28	19.46	404754	NC_006098.5	523817	527808	+	1359	UMOD	GO:0005201;GO:0005615;GO:0009986;GO:0016324;GO:1990266	-	-	404754	49879	uromodulin precursor [Gallus gallus]	GO:1990266//neutrophil migration;	GO:0005615//extracellular space;GO:0009986//cell surface;GO:0016324//apical plasma membrane;	GO:0005201//extracellular matrix structural constituent;	-
XM_415694.6	2246	22.34	2226	22.02	2419	24.27	219	2.22	159	1.63	190	1.92	417443	NC_006105.5	7924790	7947210	-	5283	ABCA9	GO:0005524;GO:0016021;GO:0016887;GO:0042626;GO:0055085	K05651	-	417443	50508	ATP-binding cassette sub-family A member 9 [Gallus gallus]	GO:0055085//transmembrane transport;	GO:0016021//integral component of membrane;	GO:0005524//ATP binding;GO:0016887//ATP hydrolysis activity;GO:0042626//ATPase-coupled transmembrane transporter activity;	ko02010(ABC transporters)
XM_015287676.2	1495	7.92	1482	7.81	1582	8.45	155	0.84	0	0	146	0.79	428888	NC_006092.5	38139289	38203072	-	9880	LTBP2	GO:0005509;GO:0097435	K08023	-	428888	53503	latent-transforming growth factor beta-binding protein 2 isoform X1 [Gallus gallus]	GO:0097435//supramolecular fiber organization;	-	GO:0005509//calcium ion binding;	-
NM_001031322.3	535.57	7.48	379.75	5.27	327.64	4.61	0	0	0	0	0	0	425033	NC_006096.5	23531319	23579497	-	5385	MBNL1	GO:0000381;GO:0003723;GO:0003725;GO:0005634;GO:0005654;GO:0005737;GO:0005829;GO:0006397;GO:0008380;GO:0010494;GO:0043484;GO:0046872	K14943	-	425033	52321	muscleblind-like protein 1 isoform 1 [Gallus gallus]	GO:0000381//regulation of alternative mRNA splicing, via spliceosome;GO:0006397//mRNA processing;GO:0008380//RNA splicing;GO:0043484//regulation of RNA splicing;	GO:0005634//nucleus;GO:0005654//nucleoplasm;GO:0005737//cytoplasm;GO:0005829//cytosol;GO:0010494//cytoplasmic stress granule;	GO:0003723//RNA binding;GO:0003725//double-stranded RNA binding;GO:0046872//metal ion binding;	-
XM_015283016.2	745.13	12.8	1243.93	21.25	1602.95	27.77	0.21	0	0.17	0	4.42	0.08	420277	NC_006089.5	132583809	132627937	-	3352	SYBU	GO:0005874;GO:0017075;GO:0019894;GO:0031982;GO:0043231	-	-	420277	51220	syntabulin isoform X1 [Gallus gallus]	-	GO:0005874//microtubule;GO:0031982//vesicle;GO:0043231//intracellular membrane-bounded organelle;	GO:0017075//syntaxin-1 binding;GO:0019894//kinesin binding;	-
XM_015277255.2	4286.13	68.1	4350.79	68.76	4081.59	65.41	1485.32	24.02	1680.54	27.58	1586.06	25.6	396379	NC_006127.5	13648499	13665260	-	4418	HMGCS1	GO:0004421;GO:0006084;GO:0008299;GO:0010142;GO:0016746;GO:0042803	K01641	[EC:2.3.3.10]	396379	49779	hydroxymethylglutaryl-CoA synthase, cytoplasmic isoform X1 [Gallus gallus]	GO:0006084//acetyl-CoA metabolic process;GO:0008299//isoprenoid biosynthetic process;GO:0010142//farnesyl diphosphate biosynthetic process, mevalonate pathway;	-	GO:0004421//hydroxymethylglutaryl-CoA synthase activity;GO:0016746//acyltransferase activity;GO:0042803//protein homodimerization activity;	ko03320(PPAR signaling pathway);ko00900(Terpenoid backbone biosynthesis);ko00650(Butanoate metabolism);ko00280(Valine, leucine and isoleucine degradation)
NM_001001756.1	4577	139.6	4591	139.28	4491	138.17	1764	54.77	1793	56.5	1795	55.61	414838	NC_006097.5	3014291	3018506	+	1756	CYP11A1	GO:0005506;GO:0005739;GO:0006700;GO:0008203;GO:0008386;GO:0016705;GO:0020037;GO:0055114	K00498	[EC:1.14.15.6]	414838	49929	cholesterol side-chain cleavage enzyme, mitochondrial [Gallus gallus]	GO:0006700//C21-steroid hormone biosynthetic process;GO:0008203//cholesterol metabolic process;GO:0055114//obsolete oxidation-reduction process;	GO:0005739//mitochondrion;	GO:0005506//iron ion binding;GO:0008386//cholesterol monooxygenase (side-chain-cleaving) activity;GO:0016705//oxidoreductase activity, acting on paired donors, with incorporation or reduction of molecular oxygen;GO:0020037//heme binding;	ko00140(Steroid hormone biosynthesis)
XM_015295577.2	6330.39	87.03	7683.44	105.07	6890.91	95.56	2588.16	36.22	3151.67	44.76	2902.24	40.53	426457	NC_006105.5	9768266	9777332	+	4970	USP36	GO:0004843;GO:0005654;GO:0005730;GO:0005737;GO:0006511;GO:0007000;GO:0016242;GO:0016578;GO:0016579;GO:0016607;GO:0031647;GO:0050821;GO:2000232	K11855	[EC:3.4.19.12]	426457	10593	ubiquitin carboxyl-terminal hydrolase 36 isoform X1 [Gallus gallus]	GO:0006511//ubiquitin-dependent protein catabolic process;GO:0007000//nucleolus organization;GO:0016242//negative regulation of macroautophagy;GO:0016578//histone deubiquitination;GO:0016579//protein deubiquitination;GO:0031647//regulation of protein stability;GO:0050821//protein stabilization;GO:2000232//regulation of rRNA processing;	GO:0005654//nucleoplasm;GO:0005730//nucleolus;GO:0005737//cytoplasm;GO:0016607//nuclear speck;	GO:0004843//thiol-dependent deubiquitinase;	-
NM_001031288.1	3226.26	45.07	3281.33	45.59	3186.3	44.9	1068.77	15.2	1012.9	14.62	1137.73	16.14	424661	NC_006095.5	25608220	25616427	-	3776	DHCR24	GO:0000246;GO:0005634;GO:0005783;GO:0006695;GO:0006979;GO:0008104;GO:0008203;GO:0009888;GO:0016125;GO:0016491;GO:0016628;GO:0019899;GO:0030539;GO:0031639;GO:0033489;GO:0042605;GO:0042987;GO:0043066;GO:0043154;GO:0043588;GO:0050660;GO:0055114;GO:0061024;GO:0071949	K09828	-	424661	8209	delta(24)-sterol reductase [Gallus gallus]	GO:0006695//cholesterol biosynthetic process;GO:0006979//response to oxidative stress;GO:0008104//protein localization;GO:0008203//cholesterol metabolic process;GO:0009888//tissue development;GO:0016125//sterol metabolic process;GO:0030539//male genitalia development;GO:0031639//plasminogen activation;GO:0033489//cholesterol biosynthetic process via desmosterol;GO:0042987//amyloid precursor prote…	GO:0005634//nucleus;GO:0005783//endoplasmic reticulum;	GO:0000246//delta24(24-1) sterol reductase activity;GO:0016491//oxidoreductase activity;GO:0016628//oxidoreductase activity, acting on the CH-CH group of donors, NAD or NADP as acceptor;GO:0019899//enzyme binding;GO:0042605//peptide antigen binding;GO:0050660//flavin adenine dinucleotide binding;GO:0071949//FAD binding;	ko00100(Steroid biosynthesis)
NM_204686.2	2721.14	82.8	2789.98	84.44	2789.64	85.63	893.28	27.67	839.51	26.39	908.5	28.08	395421	NC_006109.5	2578078	2584703	-	4776	STAR	GO:0005739;GO:0005758;GO:0006694;GO:0006869;GO:0008203;GO:0008211;GO:0008289;GO:0015485;GO:0032367;GO:0044255;GO:0050810;GO:0070859;GO:0120009;GO:0120020	K16931	-	395421	2354	steroidogenic acute regulatory protein, mitochondrial precursor [Gallus gallus]	GO:0006694//steroid biosynthetic process;GO:0006869//lipid transport;GO:0008203//cholesterol metabolic process;GO:0008211//glucocorticoid metabolic process;GO:0032367//intracellular cholesterol transport;GO:0044255//cellular lipid metabolic process;GO:0050810//regulation of steroid biosynthetic process;GO:0070859//positive regulation of bile acid biosynthetic process;GO:0120009//intermembrane lip…	GO:0005739//mitochondrion;GO:0005758//mitochondrial intermembrane space;	GO:0008289//lipid binding;GO:0015485//cholesterol binding;GO:0120020//cholesterol transfer activity;	-
XM_015276742.2	327.33	4.2	277.73	3.54	168.13	2.17	0	0	0	0	0	0	423576	NC_006092.5	57949527	58008841	-	4186	MAP4K5	GO:0004672;GO:0005524;GO:0006468;GO:0008349	K08833	[EC:2.7.11.1]	423576	9362	mitogen-activated protein kinase kinase kinase kinase 5 isoform X1 [Gallus gallus]	GO:0006468//protein phosphorylation;	-	GO:0004672//protein kinase activity;GO:0005524//ATP binding;GO:0008349//MAP kinase kinase kinase kinase activity;	-
XM_015291627.2	1424.36	20.04	1140.28	15.96	1194.17	16.95	0	0	387.8	5.64	0	0	378894	NC_006096.5	19446947	19455681	+	3782	TNFSF10	GO:0005164;GO:0005515;GO:0006955;GO:0008270;GO:0016020;GO:0032813;GO:0042802;GO:0043065;GO:0043123;GO:0043280;GO:0045569;GO:0090200;GO:2001238	K04721	-	378894	6980	tumor necrosis factor ligand superfamily member 10 isoform X1 [Gallus gallus]	GO:0006955//immune response;GO:0043065//positive regulation of apoptotic process;GO:0043123//positive regulation of I-kappaB kinase/NF-kappaB signaling;GO:0043280//positive regulation of cysteine-type endopeptidase activity involved in apoptotic process;GO:0090200//positive regulation of release of cytochrome c from mitochondria;GO:2001238//positive regulation of extrinsic apoptotic signaling pat…	GO:0016020//membrane;	GO:0005164//tumor necrosis factor receptor binding;GO:0005515//protein binding;GO:0008270//zinc ion binding;GO:0032813//tumor necrosis factor receptor superfamily binding;GO:0042802//identical protein binding;GO:0045569//TRAIL binding;	ko05164(Influenza A);ko05132(Salmonella infection);ko04217(Necroptosis);ko04210(Apoptosis);ko04068(FoxO signaling pathway);ko04060(Cytokine-cytokine receptor interaction)
XM_015277252.2	2891.2	42.42	2868.54	41.86	2559.93	37.88	1157.75	17.29	918.45	13.92	977.31	14.56	396379	NC_006127.5	13648499	13665260	-	4418	HMGCS1	GO:0004421;GO:0006084;GO:0008299;GO:0010142;GO:0016746;GO:0042803	K01641	[EC:2.3.3.10]	396379	49779	hydroxymethylglutaryl-CoA synthase, cytoplasmic isoform X1 [Gallus gallus]	GO:0006084//acetyl-CoA metabolic process;GO:0008299//isoprenoid biosynthetic process;GO:0010142//farnesyl diphosphate biosynthetic process, mevalonate pathway;	-	GO:0004421//hydroxymethylglutaryl-CoA synthase activity;GO:0016746//acyltransferase activity;GO:0042803//protein homodimerization activity;	ko03320(PPAR signaling pathway);ko00900(Terpenoid backbone biosynthesis);ko00650(Butanoate metabolism);ko00280(Valine, leucine and isoleucine degradation)
NM_001145042.2	1069	59.53	1088	60.26	1160	65.16	203	11.51	158	9.09	212	11.99	770209	NC_006092.5	21907061	21908044	+	984	C5H11ORF96	-	-	-	770209	55857	uncharacterized protein C11orf96 homolog [Gallus gallus]	-	-	-	-
XM_417278.5	2058	19.38	2139.92	20.04	2149	20.41	765	7.33	687	6.68	680	6.5	419086	NC_006088.5	194696828	194747129	-	5578	CAPN5	GO:0004198;GO:0006508;GO:0009986;GO:0045202	K08574	[EC:3.4.22.-]	419086	479	calpain-5 [Gallus gallus]	GO:0006508//proteolysis;	GO:0009986//cell surface;GO:0045202//synapse;	GO:0004198//calcium-dependent cysteine-type endopeptidase activity;	-
NM_204561.1	1661.19	53.42	1610.89	51.53	1597.59	51.82	478.56	15.67	515.81	17.14	511.91	16.72	395247	NC_006127.5	1515759	1555720	+	1668	SMAD2Z	GO:0003677;GO:0005515;GO:0005634;GO:0005667;GO:0005737;GO:0006355;GO:0007179;GO:0046872	K04500	-	395247	49229	mothers against decapentaplegic homolog 2 [Gallus gallus]	GO:0006355//regulation of transcription, DNA-templated;GO:0007179//transforming growth factor beta receptor signaling pathway;	GO:0005634//nucleus;GO:0005667//transcription regulator complex;GO:0005737//cytoplasm;	GO:0003677//DNA binding;GO:0005515//protein binding;GO:0046872//metal ion binding;	ko04371(Apelin signaling pathway);ko04350(TGF-beta signaling pathway);ko04218(Cellular senescence);ko04144(Endocytosis);ko04110(Cell cycle)
XM_025144868.1	1387.97	29.95	1333.95	28.63	1160.96	25.27	296.91	6.52	271.62	6.05	450.3	9.87	427245	NC_006127.5	34684448	34709655	+	3013	FAM189A2	-	-	-	427245	11242	protein FAM189A2 isoform X1 [Gallus gallus]	-	-	-	-
XM_025147284.1	184.62	2	350.87	3.78	148.71	1.62	0	0	0	0	0	0	421003	NC_006089.5	90109426	90202850	+	7690	FAM65B	GO:0007162;GO:0007605;GO:0032420;GO:0035024;GO:0042802;GO:0045184;GO:0048741;GO:0051260;GO:0051491;GO:0060088;GO:0071260;GO:0090023;GO:1905872;GO:1990869;GO:2000114;GO:2000391;GO:2001107	K24818	-	421003	10211	rho family-interacting cell polarization regulator 2 isoform X1 [Gallus gallus]	GO:0007162//negative regulation of cell adhesion;GO:0007605//sensory perception of sound;GO:0035024//negative regulation of Rho protein signal transduction;GO:0045184//establishment of protein localization;GO:0048741//skeletal muscle fiber development;GO:0051260//protein homooligomerization;GO:0051491//positive regulation of filopodium assembly;GO:0060088//auditory receptor cell stereocilium orga…	GO:0032420//stereocilium;	GO:0042802//identical protein binding;	-
NM_001199454.2	215.48	6.8	199.68	6.26	131.26	4.18	2.33	0.07	0	0	0	0	417705	NC_006088.5	14682645	14697937	+	2687	HBP1	GO:0003723;GO:0005515;GO:0005654;GO:0006355;GO:0016607	K21644	-	417705	6093	HMG box-containing protein 1 isoform X1 [Gallus gallus]	GO:0006355//regulation of transcription, DNA-templated;	GO:0005654//nucleoplasm;GO:0016607//nuclear speck;	GO:0003723//RNA binding;GO:0005515//protein binding;	-
XM_417606.5	2607	227.74	2963	257.46	2245	197.82	1254	111.51	1027	92.68	1182	104.88	419447	NC_006108.5	3596398	3598342	+	645	RBP7	GO:0005501;GO:0008289	-	-	419447	51002	retinoid-binding protein 7 [Gallus gallus]	-	-	GO:0005501//retinoid binding;GO:0008289//lipid binding;	-
XM_015284488.2	211.72	2.66	176.97	2.21	447.96	5.68	0	0	0	0	0	0	421734	NC_006090.5	63189771	63237671	+	4191	DCBLD1	-	K24794	-	421734	11064	discoidin, CUB and LCCL domain-containing protein 1 isoform X1 [Gallus gallus]	-	-	-	-
NM_204719.1	1261	34.14	1229	33.1	1186	32.39	324	8.93	360	10.07	399	10.97	395466	NC_006089.5	901382	910800	+	1972	CSPG5	GO:0007399	K08116	-	395466	20151	chondroitin sulfate proteoglycan 5 precursor [Gallus gallus]	GO:0007399//nervous system development;	-	-	-
XM_015294359.2	1001.58	18.06	795.53	14.27	960.18	17.47	149.33	2.74	232.04	4.32	337.61	6.18	396015	NC_006088.5	79311683	79327343	-	3250	HSD3B1	GO:0003854;GO:0006694;GO:0016616;GO:0055114	K00070	-	396015	49605	hydroxy-delta-5-steroid dehydrogenase, 3 beta- and steroid delta-isomerase 1 isoform X1 [Gallus gallus]	GO:0006694//steroid biosynthetic process;GO:0055114//obsolete oxidation-reduction process;	-	GO:0003854//3-beta-hydroxy-delta5-steroid dehydrogenase activity;GO:0016616//oxidoreductase activity, acting on the CH-OH group of donors, NAD or NADP as acceptor;	ko00140(Steroid hormone biosynthesis)
XM_424828.6	1494.03	28.5	1222.96	23.21	1434.25	27.6	437.38	8.49	538.77	10.62	480.02	9.3	427245	NC_006127.5	34684448	34709655	+	3013	FAM189A2	-	-	-	427245	11242	protein FAM189A2 isoform X1 [Gallus gallus]	-	-	-	-
XM_015290244.2	1477.82	9.04	1588.06	9.67	1848.41	11.41	447.9	2.79	362.75	2.29	860.28	5.35	396213	NC_006095.5	7386926	7439538	+	8556	TNR	GO:0005515;GO:0007155;GO:0007158;GO:0008306;GO:0009986;GO:0010977;GO:0022029;GO:0022408;GO:0030198;GO:0030517;GO:0031012;GO:0035641;GO:0045121;GO:0048692;GO:0050767;GO:0050804;GO:0050805;GO:0050808;GO:0050885;GO:0051968;GO:0051971;GO:0060291;GO:0062023;GO:0072534;GO:0098685;GO:0098978	K06252	-	396213	3344	tenascin-R isoform X1 [Gallus gallus]	GO:0007155//cell adhesion;GO:0007158//neuron cell-cell adhesion;GO:0008306//associative learning;GO:0010977//negative regulation of neuron projection development;GO:0022029//telencephalon cell migration;GO:0022408//negative regulation of cell-cell adhesion;GO:0030198//extracellular matrix organization;GO:0030517//negative regulation of axon extension;GO:0035641//locomotory exploration behavior;GO…	GO:0009986//cell surface;GO:0031012//extracellular matrix;GO:0045121//membrane raft;GO:0062023//collagen-containing extracellular matrix;GO:0072534//perineuronal net;GO:0098685//Schaffer collateral - CA1 synapse;GO:0098978//glutamatergic synapse;	GO:0005515//protein binding;	ko04512(ECM-receptor interaction);ko04510(Focal adhesion)
XM_015280239.2	273.98	3.2	126.95	1.48	96.52	1.14	0	0	0	0	0.43	0.01	395344	NC_006127.5	43184133	43259312	+	5536	SPIN1Z	GO:0005634;GO:0007049;GO:0007276	-	-	395344	49275	spindlin-Z [Gallus gallus]	GO:0007049//cell cycle;GO:0007276//gamete generation;	GO:0005634//nucleus;	-	-
XM_015290526.2	585	5.24	657	5.85	656	5.92	135	1.23	102	0.94	150	1.36	424435	NC_006095.5	7451644	7471345	-	5867	TNN	GO:0002076;GO:0005178;GO:0005515;GO:0007160;GO:0007409;GO:0009986;GO:0031012;GO:0033689;GO:0042802;GO:0043005;GO:0043025;GO:0045668;GO:0097442;GO:1905240;GO:1990026	K06252	-	424435	3355	tenascin-N [Gallus gallus]	GO:0002076//osteoblast development;GO:0007160//cell-matrix adhesion;GO:0007409//axonogenesis;GO:0033689//negative regulation of osteoblast proliferation;GO:0045668//negative regulation of osteoblast differentiation;GO:1905240//negative regulation of canonical Wnt signaling pathway involved in osteoblast differentiation;	GO:0009986//cell surface;GO:0031012//extracellular matrix;GO:0043005//neuron projection;GO:0043025//neuronal cell body;GO:0097442//CA3 pyramidal cell dendrite;GO:1990026//hippocampal mossy fiber expansion;	GO:0005178//integrin binding;GO:0005515//protein binding;GO:0042802//identical protein binding;	ko04512(ECM-receptor interaction);ko04510(Focal adhesion)
XM_004945174.3	386.34	9.01	581.14	13.48	109.68	2.58	0	0	0	0	0	0	416499	NC_006101.5	4935113	4946169	-	2953	DHRS7B	GO:0003714;GO:0005634;GO:0005667;GO:0005777;GO:0006355;GO:0006656;GO:0008611;GO:0010468;GO:0016020;GO:0016491;GO:0030223;GO:0032091;GO:0050873;GO:0055114;GO:0060612;GO:0120161;GO:0140297	K11166	[EC:1.1.-.-]	416499	3530	dehydrogenase/reductase SDR family member 7B isoform X1 [Gallus gallus]	GO:0006355//regulation of transcription, DNA-templated;GO:0006656//phosphatidylcholine biosynthetic process;GO:0008611//ether lipid biosynthetic process;GO:0010468//regulation of gene expression;GO:0030223//neutrophil differentiation;GO:0032091//negative regulation of protein binding;GO:0050873//brown fat cell differentiation;GO:0055114//obsolete oxidation-reduction process;GO:0060612//adipose ti…	GO:0005634//nucleus;GO:0005667//transcription regulator complex;GO:0005777//peroxisome;GO:0016020//membrane;	GO:0003714//transcription corepressor activity;GO:0016491//oxidoreductase activity;GO:0140297//DNA-binding transcription factor binding;	-
XM_025148903.1	143.55	8.92	89.88	5.55	135.66	8.5	0.62	0.04	0	0	0	0	418178	NC_006088.5	63277208	63283946	+	1224	MGST1	GO:0004364;GO:0004602;GO:0005739;GO:0034635;GO:0071449	K00799	[EC:2.5.1.18]	418178	9903	microsomal glutathione S-transferase 1 [Gallus gallus]	GO:0034635//glutathione transport;GO:0071449//cellular response to lipid hydroperoxide;	GO:0005739//mitochondrion;	GO:0004364//glutathione transferase activity;GO:0004602//glutathione peroxidase activity;	ko00983(Drug metabolism - other enzymes);ko00982(Drug metabolism - cytochrome P450);ko00980(Metabolism of xenobiotics by cytochrome P450);ko00480(Glutathione metabolism)
XM_025146977.1	121.8	2.64	103.91	2.24	100.28	2.19	0	0	0	0	0	0	107052456	NC_006088.5	197423749	197432566	-	7540	LOC107052456	-	-	-	107052456	75459	FH2 domain-containing protein 1-like isoform X1 [Gallus gallus]	-	-	-	-
NM_205077.1	1356.03	22.06	1355.25	21.93	1340.98	22	517.31	8.57	537.87	9.04	532.33	8.79	395960	NC_006104.5	9728090	9744136	-	4030	NR5A1	GO:0000977;GO:0000978;GO:0000981;GO:0001553;GO:0003677;GO:0003682;GO:0003700;GO:0004879;GO:0005543;GO:0005634;GO:0005654;GO:0005829;GO:0006355;GO:0006357;GO:0007530;GO:0008270;GO:0008584;GO:0008585;GO:0009888;GO:0010259;GO:0010628;GO:0019899;GO:0022414;GO:0030154;GO:0030238;GO:0030325;GO:0042445;GO:0043565;GO:0045893;GO:0045944;GO:0051457;GO:0090575;GO:1990837;GO:2000020;GO:2000195	K08560	-	395960	49576	steroidogenic factor 1 [Gallus gallus]	GO:0001553//luteinization;GO:0006355//regulation of transcription, DNA-templated;GO:0006357//regulation of transcription by RNA polymerase II;GO:0007530//sex determination;GO:0008584//male gonad development;GO:0008585//female gonad development;GO:0009888//tissue development;GO:0010259//multicellular organism aging;GO:0010628//positive regulation of gene expression;GO:0022414//reproductive process…	GO:0005634//nucleus;GO:0005654//nucleoplasm;GO:0005829//cytosol;GO:0090575//RNA polymerase II transcription regulator complex;	GO:0000977//RNA polymerase II transcription regulatory region sequence-specific DNA binding;GO:0000978//RNA polymerase II cis-regulatory region sequence-specific DNA binding;GO:0000981//DNA-binding transcription factor activity, RNA polymerase II-specific;GO:0003677//DNA binding;GO:0003682//chromatin binding;GO:0003700//DNA-binding transcription factor activity;GO:0004879//nuclear receptor activi…	-
XM_015284231.2	136.01	0.99	130.23	0.94	52.43	0.38	0	0	0	0	0	0	421650	NC_006090.5	51246371	51565367	+	8543	ARID1B	GO:0003677;GO:0006338;GO:0016514;GO:0035060;GO:0071565	K11653	-	421650	10249	AT-rich interactive domain-containing protein 1B isoform X1 [Gallus gallus]	GO:0006338//chromatin remodeling;	GO:0016514//SWI/SNF complex;GO:0035060//brahma complex;GO:0071565//nBAF complex;	GO:0003677//DNA binding;	-
XM_420586.6	100.26	1.53	112	1.7	105.7	1.62	0	0	0	0	0	0	422630	NC_006091.5	49544714	49551780	-	3792	PPP1R3B	GO:0000164;GO:0005515;GO:0005981;GO:0019888	K07189	-	422630	8703	protein phosphatase 1 regulatory subunit 3B isoform X1 [Gallus gallus]	GO:0005981//regulation of glycogen catabolic process;	GO:0000164//protein phosphatase type 1 complex;	GO:0005515//protein binding;GO:0019888//protein phosphatase regulator activity;	ko04910(Insulin signaling pathway)
XM_015289071.2	189.09	1.58	93.33	0.77	124.7	1.05	1.52	0.01	0	0	1.85	0.02	100859211	NC_006094.5	5900857	5934675	+	6379	USP40	GO:0004843;GO:0006511;GO:0016579	K11869	[EC:3.4.19.12]	100859211	63919	ubiquitin carboxyl-terminal hydrolase 40 [Gallus gallus]	GO:0006511//ubiquitin-dependent protein catabolic process;GO:0016579//protein deubiquitination;	-	GO:0004843//thiol-dependent deubiquitinase;	-
XM_001233338.5	694	13.32	617	11.78	597	11.56	156	3.05	138	2.74	157	3.06	770893	NC_006089.5	127225385	127287314	+	2762	LAPTM4B	GO:0005764;GO:0005765;GO:0005768;GO:0005769;GO:0005886;GO:0007032;GO:0016021;GO:0019900;GO:0031625;GO:0031902;GO:0032509;GO:0032585;GO:0032911;GO:0042995;GO:0097001;GO:0097213;GO:0097487;GO:1902936;GO:1905166;GO:1905671	K12387	-	770893	11952	lysosomal-associated transmembrane protein 4B [Gallus gallus]	GO:0007032//endosome organization;GO:0032509//endosome transport via multivesicular body sorting pathway;GO:0032911//negative regulation of transforming growth factor beta1 production;GO:0097213//regulation of lysosomal membrane permeability;GO:1905166//negative regulation of lysosomal protein catabolic process;GO:1905671//regulation of lysosome organization;	GO:0005764//lysosome;GO:0005765//lysosomal membrane;GO:0005768//endosome;GO:0005769//early endosome;GO:0005886//plasma membrane;GO:0016021//integral component of membrane;GO:0031902//late endosome membrane;GO:0032585//multivesicular body membrane;GO:0042995//cell projection;GO:0097487//multivesicular body, internal vesicle;	GO:0019900//kinase binding;GO:0031625//ubiquitin protein ligase binding;GO:0097001//ceramide binding;GO:1902936//phosphatidylinositol bisphosphate binding;	ko04142(Lysosome)
NM_001039292.1	128.75	2.04	70.02	1.11	109.31	1.75	0.04	0	0	0	0	0	421961	NC_006090.5	101575537	101638673	-	7387	PUM2	GO:0003723;GO:0003730;GO:0005829;GO:0010494;GO:0010608;GO:0031965;GO:0034063;GO:0035196;GO:0035198;GO:0043488;GO:0048471;GO:0051983;GO:1900246;GO:2000637	K17943	-	421961	12341	pumilio homolog 2 isoform X1 [Gallus gallus]	GO:0010608//posttranscriptional regulation of gene expression;GO:0034063//stress granule assembly;GO:0035196//production of miRNAs involved in gene silencing by miRNA;GO:0043488//regulation of mRNA stability;GO:0051983//regulation of chromosome segregation;GO:1900246//positive regulation of RIG-I signaling pathway;GO:2000637//positive regulation of gene silencing by miRNA;	GO:0005829//cytosol;GO:0010494//cytoplasmic stress granule;GO:0031965//nuclear membrane;GO:0048471//perinuclear region of cytoplasm;	GO:0003723//RNA binding;GO:0003730//mRNA 3'-UTR binding;GO:0035198//miRNA binding;	-
XM_015292330.2	836.01	16.73	901.55	17.94	722.02	14.57	287.34	5.85	159.81	3.3	280.6	5.7	415633	NC_006098.5	532766	541920	-	2766	ADGRG1	GO:0001525;GO:0004888;GO:0004930;GO:0005518;GO:0007155;GO:0007166;GO:0007186;GO:0007266;GO:0007420;GO:0008201;GO:0008285;GO:0010573;GO:0016021;GO:0016477;GO:0021796;GO:0021801;GO:0021819;GO:0035025;GO:0045785;GO:0050840;GO:0061484;GO:0070528;GO:0072520;GO:0097451;GO:2000179;GO:2001223	K08450	-	415633	737	adhesion G-protein coupled receptor G1 [Gallus gallus]	GO:0001525//angiogenesis;GO:0007155//cell adhesion;GO:0007166//cell surface receptor signaling pathway;GO:0007186//G protein-coupled receptor signaling pathway;GO:0007266//Rho protein signal transduction;GO:0007420//brain development;GO:0008285//negative regulation of cell population proliferation;GO:0010573//vascular endothelial growth factor production;GO:0016477//cell migration;GO:0021796//cer…	GO:0016021//integral component of membrane;GO:0097451//glial limiting end-foot;	GO:0004888//transmembrane signaling receptor activity;GO:0004930//G protein-coupled receptor activity;GO:0005518//collagen binding;GO:0008201//heparin binding;GO:0050840//extracellular matrix binding;	-
XM_001234905.4	100.34	0.47	110.41	0.51	93.11	0.44	0	0	0	0	0	0	771649	NC_006094.5	34887866	34922529	+	11581	LYPD6	GO:0030548;GO:0030550	K25367	-	771649	9471	ly6/PLAUR domain-containing protein 6 [Gallus gallus]	-	-	GO:0030548//acetylcholine receptor regulator activity;GO:0030550//acetylcholine receptor inhibitor activity;	ko04080(Neuroactive ligand-receptor interaction)
XM_025142044.1	68.26	0.67	100.39	0.97	131.56	1.29	0	0	0	0	0	0	417667	NC_006106.5	8919154	9107041	-	6750	MSI2	GO:0003676;GO:0003723;GO:0003727;GO:0005737;GO:0005829;GO:0005844;GO:0008266;GO:0042802;GO:0043231;GO:0048864	K14411	-	417667	4146	RNA-binding protein Musashi homolog 2 isoform X1 [Gallus gallus]	GO:0048864//stem cell development;	GO:0005737//cytoplasm;GO:0005829//cytosol;GO:0005844//polysome;GO:0043231//intracellular membrane-bounded organelle;	GO:0003676//nucleic acid binding;GO:0003723//RNA binding;GO:0003727//single-stranded RNA binding;GO:0008266//poly(U) RNA binding;GO:0042802//identical protein binding;	ko03015(mRNA surveillance pathway)
XM_015281320.2	597.15	5.62	571.36	5.35	611.12	5.8	114.15	1.09	152.79	1.49	146.04	1.4	396361	NC_006089.5	50568700	50587618	-	5687	INHBA	GO:0000082;GO:0001541;GO:0001707;GO:0001942;GO:0002244;GO:0005102;GO:0005125;GO:0005179;GO:0005576;GO:0005615;GO:0006357;GO:0007050;GO:0008083;GO:0008285;GO:0008584;GO:0010628;GO:0010862;GO:0017046;GO:0021773;GO:0030308;GO:0032270;GO:0032924;GO:0035987;GO:0042476;GO:0042493;GO:0042541;GO:0042701;GO:0042802;GO:0043509;GO:0043512;GO:0045648;GO:0045786;GO:0045893;GO:0045944;GO:0046880;GO:0048333;GO:…	K04667	-	396361	9365	inhibin beta A chain precursor [Gallus gallus]	GO:0000082//G1/S transition of mitotic cell cycle;GO:0001541//ovarian follicle development;GO:0001707//mesoderm formation;GO:0001942//hair follicle development;GO:0002244//hematopoietic progenitor cell differentiation;GO:0006357//regulation of transcription by RNA polymerase II;GO:0007050//regulation of cell cycle;GO:0008285//negative regulation of cell population proliferation;GO:0008584//male g…	GO:0005576//extracellular region;GO:0005615//extracellular space;GO:0043509//activin A complex;GO:0043512//inhibin A complex;GO:0048471//perinuclear region of cytoplasm;	GO:0005102//signaling receptor binding;GO:0005125//cytokine activity;GO:0005179//hormone activity;GO:0008083//growth factor activity;GO:0017046//peptide hormone binding;GO:0042802//identical protein binding;GO:0070699//type II activin receptor binding;	ko04350(TGF-beta signaling pathway);ko04060(Cytokine-cytokine receptor interaction)
XM_004947168.3	195.5	5.21	189.26	5.01	173.78	4.67	0	0	0	0	21.72	0.59	419280	NC_006107.5	10104822	10112747	+	2962	HCK	GO:0004672;GO:0004713;GO:0005515;GO:0005524;GO:0005886;GO:0006468;GO:0043231	K08893	[EC:2.7.10.2]	419280	4919	tyrosine-protein kinase HCK isoform X1 [Gallus gallus]	GO:0006468//protein phosphorylation;	GO:0005886//plasma membrane;GO:0043231//intracellular membrane-bounded organelle;	GO:0004672//protein kinase activity;GO:0004713//protein tyrosine kinase activity;GO:0005515//protein binding;GO:0005524//ATP binding;	-
XM_420040.6	1533.62	36.2	1596.56	37.48	1651.35	39.31	811.74	19.5	649.62	15.84	682.94	16.37	422035	NC_006090.5	107236207	107271390	+	2526	BLK	GO:0004672;GO:0004713;GO:0004715;GO:0005515;GO:0005524;GO:0006468;GO:0018108;GO:0032024;GO:0050853	K08890	[EC:2.7.10.2]	422035	12482	tyrosine-protein kinase Blk isoform X1 [Gallus gallus]	GO:0006468//protein phosphorylation;GO:0018108//peptidyl-tyrosine phosphorylation;GO:0032024//positive regulation of insulin secretion;GO:0050853//B cell receptor signaling pathway;	-	GO:0004672//protein kinase activity;GO:0004713//protein tyrosine kinase activity;GO:0004715//non-membrane spanning protein tyrosine kinase activity;GO:0005515//protein binding;GO:0005524//ATP binding;	-
NM_001079486.1	707	11.94	707	11.88	728	12.4	210	3.61	207	3.61	181	3.1	768821	NC_006088.5	12915303	12921313	+	3132	FGL2	GO:0002291;GO:0002605;GO:0002617;GO:0008233;GO:0043381;GO:0050687	K25537	-	768821	6295	fibroleukin precursor [Gallus gallus]	GO:0002291//T cell activation via T cell receptor contact with antigen bound to MHC molecule on antigen presenting cell;GO:0002605//negative regulation of dendritic cell antigen processing and presentation;GO:0002617//negative regulation of macrophage antigen processing and presentation;GO:0043381//negative regulation of memory T cell differentiation;GO:0050687//negative regulation of defense res…	-	GO:0008233//peptidase activity;	-
NM_205497.2	829.82	5.01	525.85	3.16	771.77	4.7	213.58	1.31	260.35	1.62	123.84	0.76	396494	NC_006089.5	51809290	51959527	-	11534	EGFR	GO:0001934;GO:0003682;GO:0004672;GO:0004713;GO:0004888;GO:0005006;GO:0005524;GO:0005634;GO:0005737;GO:0005768;GO:0005886;GO:0006468;GO:0007165;GO:0007166;GO:0007169;GO:0007173;GO:0008284;GO:0009986;GO:0010008;GO:0010750;GO:0014066;GO:0016020;GO:0016021;GO:0016323;GO:0018108;GO:0019899;GO:0019900;GO:0019903;GO:0030054;GO:0030235;GO:0030307;GO:0030335;GO:0031625;GO:0031901;GO:0032587;GO:0032991;GO:…	K04361	[EC:2.7.10.1]	396494	9391	epidermal growth factor receptor isoform X1 [Gallus gallus]	GO:0001934//positive regulation of protein phosphorylation;GO:0006468//protein phosphorylation;GO:0007165//signal transduction;GO:0007166//cell surface receptor signaling pathway;GO:0007169//transmembrane receptor protein tyrosine kinase signaling pathway;GO:0007173//epidermal growth factor receptor signaling pathway;GO:0008284//positive regulation of cell population proliferation;GO:0010750//pos…	GO:0005634//nucleus;GO:0005737//cytoplasm;GO:0005768//endosome;GO:0005886//plasma membrane;GO:0009986//cell surface;GO:0010008//endosome membrane;GO:0016020//membrane;GO:0016021//integral component of membrane;GO:0016323//basolateral plasma membrane;GO:0030054//cell junction;GO:0031901//early endosome membrane;GO:0032587//ruffle membrane;GO:0032991//protein-containing complex;GO:0043235//receptor…	GO:0003682//chromatin binding;GO:0004672//protein kinase activity;GO:0004713//protein tyrosine kinase activity;GO:0004888//transmembrane signaling receptor activity;GO:0005006//epidermal growth factor-activated receptor activity;GO:0005524//ATP binding;GO:0019899//enzyme binding;GO:0019900//kinase binding;GO:0019903//protein phosphatase binding;GO:0030235//nitric-oxide synthase regulator activity…	ko04912(GnRH signaling pathway);ko04810(Regulation of actin cytoskeleton);ko04540(Gap junction);ko04520(Adherens junction);ko04510(Focal adhesion);ko04144(Endocytosis);ko04068(FoxO signaling pathway);ko04020(Calcium signaling pathway);ko04012(ErbB signaling pathway);ko04010(MAPK signaling pathway)
XM_015287844.2	70.13	0.58	69.86	0.58	146.06	1.22	0	0	0	0	0	0	423484	NC_006092.5	50615636	50665692	+	14583	KLC1	GO:0005515;GO:0005871	K10407	-	423484	51979	kinesin light chain 1 isoform X2 [Gallus gallus]	-	GO:0005871//kinesin complex;	GO:0005515//protein binding;	ko05132(Salmonella infection)
XM_015285092.2	1133.32	25.76	1083.14	24.48	1009.33	23.14	557.76	12.9	397.55	9.33	252.43	5.83	395929	NC_006090.5	104913067	104937303	-	2922	HADHA	GO:0003824;GO:0003857;GO:0004300;GO:0005739;GO:0006631;GO:0006635;GO:0016491;GO:0016507;GO:0016509;GO:0032868;GO:0035965;GO:0042645;GO:0055114	K07515	-	395929	12383	trifunctional enzyme subunit alpha, mitochondrial [Gallus gallus]	GO:0006631//fatty acid metabolic process;GO:0006635//fatty acid beta-oxidation;GO:0032868//response to insulin;GO:0035965//cardiolipin acyl-chain remodeling;GO:0055114//obsolete oxidation-reduction process;	GO:0005739//mitochondrion;GO:0016507//mitochondrial fatty acid beta-oxidation multienzyme complex;GO:0042645//mitochondrial nucleoid;	GO:0003824//catalytic activity;GO:0003857//3-hydroxyacyl-CoA dehydrogenase activity;GO:0004300//enoyl-CoA hydratase activity;GO:0016491//oxidoreductase activity;GO:0016509//long-chain-3-hydroxyacyl-CoA dehydrogenase activity;	ko00650(Butanoate metabolism);ko00640(Propanoate metabolism);ko00410(beta-Alanine metabolism);ko00380(Tryptophan metabolism);ko00310(Lysine degradation);ko00280(Valine, leucine and isoleucine degradation);ko00071(Fatty acid degradation);ko00062(Fatty acid elongation)
XM_015277026.2	31.43	0.22	114.31	0.81	137.96	0.99	0	0	0	0	0	0	424803	NC_006096.5	8660655	8800371	-	12221	DOCK10	GO:0005085;GO:0005634;GO:0005654;GO:0005737;GO:0005829;GO:0007264;GO:0030334	K21853	-	424803	52262	dedicator of cytokinesis protein 10 isoform X1 [Gallus gallus]	GO:0007264//small GTPase mediated signal transduction;GO:0030334//regulation of cell migration;	GO:0005634//nucleus;GO:0005654//nucleoplasm;GO:0005737//cytoplasm;GO:0005829//cytosol;	GO:0005085//guanyl-nucleotide exchange factor activity;	-
XM_015295177.2	79.03	1.27	140.23	2.24	55.77	0.9	0	0	0	0	0	0	395825	NC_006088.5	9228504	9514365	+	3392	SEMA3A	GO:0001764;GO:0002027;GO:0005515;GO:0007411;GO:0007413;GO:0008045;GO:0010633;GO:0010977;GO:0021612;GO:0021637;GO:0021675;GO:0021772;GO:0021785;GO:0021828;GO:0030215;GO:0030517;GO:0036486;GO:0038191;GO:0045499;GO:0048813;GO:0048841;GO:0048843;GO:0048846;GO:0050919;GO:0060385;GO:0060666;GO:0061549;GO:0061551;GO:0071526;GO:0097490;GO:0097491;GO:0150020;GO:1901166;GO:1902285;GO:1902287;GO:1903045;GO:…	K06840	-	395825	4946	semaphorin-3A [Gallus gallus]	GO:0001764//neuron migration;GO:0002027//regulation of heart rate;GO:0007411//axon guidance;GO:0007413//axonal fasciculation;GO:0008045//motor neuron axon guidance;GO:0010633//negative regulation of epithelial cell migration;GO:0010977//negative regulation of neuron projection development;GO:0021612//facial nerve structural organization;GO:0021637//trigeminal nerve structural organization;GO:0021…	-	GO:0005515//protein binding;GO:0030215//semaphorin receptor binding;GO:0038191//neuropilin binding;GO:0045499//chemorepellent activity;	-
XM_015299095.2	70.78	0.57	141.82	1.13	62.47	0.5	0	0	0	0	0	0	419823	NC_006113.5	1813850	1839292	+	9641	MDM4	GO:0000122;GO:0005515;GO:0005634;GO:0005654;GO:0019899;GO:0030330;GO:0042177;GO:0043066;GO:0050821;GO:0065003;GO:0071157;GO:0071456	K10127	-	419823	399	protein Mdm4 isoform X1 [Gallus gallus]	GO:0000122//negative regulation of transcription by RNA polymerase II;GO:0030330//DNA damage response, signal transduction by p53 class mediator;GO:0042177//negative regulation of protein catabolic process;GO:0043066//negative regulation of apoptotic process;GO:0050821//protein stabilization;GO:0065003//protein-containing complex assembly;GO:0071157//regulation of cell cycle;GO:0071456//cellular …	GO:0005634//nucleus;GO:0005654//nucleoplasm;	GO:0005515//protein binding;GO:0019899//enzyme binding;	ko04115(p53 signaling pathway)
XM_015286872.2	451.83	3.55	248.68	1.94	483.67	3.83	131.96	1.06	0	0	0	0	423147	NC_006092.5	18087243	18138244	+	6682	PPFIA1	GO:0005515;GO:0005829;GO:0005925;GO:0051497;GO:1903077	K26226	-	423147	5793	liprin-alpha-1 isoform X1 [Gallus gallus]	GO:0051497//negative regulation of stress fiber assembly;GO:1903077//negative regulation of protein localization to plasma membrane;	GO:0005829//cytosol;GO:0005925//focal adhesion;	GO:0005515//protein binding;	-
XM_421327.6	598.26	7.92	435.1	5.73	561.98	7.5	108.77	1.47	145.03	1.98	121.12	1.63	423417	NC_006092.5	44939817	44996630	+	4026	RIN3	GO:0002091;GO:0005085;GO:0005737;GO:0005769;GO:0007165;GO:0030139;GO:0030424;GO:0030425;GO:0031267;GO:0031410;GO:0031982;GO:0043025;GO:0060755;GO:0097494	K23687	-	423417	8214	ras and Rab interactor 3 isoform X1 [Gallus gallus]	GO:0002091//negative regulation of receptor internalization;GO:0007165//signal transduction;GO:0060755//negative regulation of mast cell chemotaxis;GO:0097494//regulation of vesicle size;	GO:0005737//cytoplasm;GO:0005769//early endosome;GO:0030139//endocytic vesicle;GO:0030424//axon;GO:0030425//dendrite;GO:0031410//cytoplasmic vesicle;GO:0031982//vesicle;GO:0043025//neuronal cell body;	GO:0005085//guanyl-nucleotide exchange factor activity;GO:0031267//small GTPase binding;	-
NM_001318442.1	1670.77	38.47	1694	38.8	1641	38.12	776	18.19	750	17.84	877	20.51	769850	NC_006096.5	4551693	4556627	+	2310	PFKL	GO:0003872;GO:0005524;GO:0005737;GO:0005945;GO:0006002;GO:0006096;GO:0009749;GO:0019900;GO:0030388;GO:0042802;GO:0070061;GO:0070095	K00850	[EC:2.7.1.11]	769850	55585	ATP-dependent 6-phosphofructokinase, liver type [Gallus gallus]	GO:0006002//fructose 6-phosphate metabolic process;GO:0006096//glycolytic process;GO:0009749//response to glucose;GO:0030388//fructose 1,6-bisphosphate metabolic process;	GO:0005737//cytoplasm;GO:0005945//6-phosphofructokinase complex;	GO:0003872//6-phosphofructokinase activity;GO:0005524//ATP binding;GO:0019900//kinase binding;GO:0042802//identical protein binding;GO:0070061//fructose binding;GO:0070095//fructose-6-phosphate binding;	ko03018(RNA degradation);ko00052(Galactose metabolism);ko00051(Fructose and mannose metabolism);ko00030(Pentose phosphate pathway);ko00010(Glycolysis / Gluconeogenesis)
NM_204859.1	88.93	1.95	198.84	4.33	233.19	5.15	22.85	0.51	0	0	0	0	395665	NC_006088.5	106613562	106632352	+	3133	IFNAR1	GO:0004905;GO:0005515;GO:0005887;GO:0060337;GO:1901857	K05130	-	395665	11900	interferon alpha/beta receptor 1 precursor [Gallus gallus]	GO:0060337//type I interferon signaling pathway;GO:1901857//positive regulation of cellular respiration;	GO:0005887//integral component of plasma membrane;	GO:0004905//type I interferon receptor activity;GO:0005515//protein binding;	ko05168(Herpes simplex virus 1 infection);ko05164(Influenza A);ko04621(NOD-like receptor signaling pathway);ko04620(Toll-like receptor signaling pathway);ko04217(Necroptosis);ko04060(Cytokine-cytokine receptor interaction)
XM_015298934.2	722.78	13.15	634.33	11.48	812.34	14.91	252.1	4.67	250.55	4.71	157.44	2.91	419886	NC_006113.5	3912639	3929915	-	4142	CSDE1	GO:0003676;GO:0005794;GO:0005829;GO:0005886;GO:0034063;GO:0035613;GO:0070937;GO:0070966;GO:0075522	-	-	419886	51115	cold shock domain-containing protein E1 isoform X1 [Gallus gallus]	GO:0034063//stress granule assembly;GO:0070966//nuclear-transcribed mRNA catabolic process, no-go decay;GO:0075522//IRES-dependent viral translational initiation;	GO:0005794//Golgi apparatus;GO:0005829//cytosol;GO:0005886//plasma membrane;GO:0070937//CRD-mediated mRNA stability complex;	GO:0003676//nucleic acid binding;GO:0035613//RNA stem-loop binding;	-
XM_025148821.1	33.8	0.06	117.49	0.22	110.29	0.21	0	0	0	0	0	0	421640	NC_006090.5	49256951	49538650	-	28187	SYNE1	GO:0000932;GO:0003779;GO:0005515;GO:0005521;GO:0005635;GO:0005654;GO:0005730;GO:0005737;GO:0005794;GO:0007030;GO:0016021;GO:0019899;GO:0030017;GO:0031965;GO:0034993;GO:0042692;GO:0045211;GO:0090292;GO:0140444	K19326	-	421640	10146	nesprin-1 isoform X1 [Gallus gallus]	GO:0007030//Golgi organization;GO:0042692//muscle cell differentiation;GO:0090292//nuclear matrix anchoring at nuclear membrane;	GO:0000932//P-body;GO:0005635//nuclear envelope;GO:0005654//nucleoplasm;GO:0005730//nucleolus;GO:0005737//cytoplasm;GO:0005794//Golgi apparatus;GO:0016021//integral component of membrane;GO:0030017//sarcomere;GO:0031965//nuclear membrane;GO:0034993//meiotic nuclear membrane microtubule tethering complex;GO:0045211//postsynaptic membrane;	GO:0003779//actin binding;GO:0005515//protein binding;GO:0005521//lamin binding;GO:0019899//enzyme binding;GO:0140444//cytoskeleton-nuclear membrane anchor activity;	-
XM_015287225.2	283.31	3.19	301.22	3.38	174.44	1.98	26.95	0.31	48.7	0.57	0	0	423192	NC_006092.5	23718144	23740559	-	5171	ATG13	GO:0000045;GO:0000407;GO:0000423;GO:0005829;GO:0006914;GO:0098780;GO:1990316	K08331	-	423192	6324	autophagy-related protein 13 isoform X1 [Gallus gallus]	GO:0000045//autophagosome assembly;GO:0000423//mitophagy;GO:0006914//autophagy;GO:0098780//response to mitochondrial depolarisation;	GO:0000407//phagophore assembly site;GO:0005829//cytosol;GO:1990316//Atg1/ULK1 kinase complex;	-	ko04140(Autophagy - animal);ko04136(Autophagy - other)
XM_420404.6	570	7.12	551	6.85	588	7.41	238.37	3.03	208.02	2.68	0.04	0	422438	NC_006091.5	28645061	28654943	-	4222	PCDH18	GO:0005509;GO:0005886;GO:0007155;GO:0007156;GO:0007399;GO:0007420;GO:0016020	K16499	-	422438	51739	protocadherin-18 isoform X1 [Gallus gallus]	GO:0007155//cell adhesion;GO:0007156//homophilic cell adhesion via plasma membrane adhesion molecules;GO:0007399//nervous system development;GO:0007420//brain development;	GO:0005886//plasma membrane;GO:0016020//membrane;	GO:0005509//calcium ion binding;	-
XM_015288819.2	102.75	2.59	40.69	1.02	110.25	2.81	0	0	0	0	0	0	423834	NC_006093.5	23117391	23203322	+	7736	HPSE2	GO:0008284;GO:0016020;GO:0016798;GO:0030198;GO:0031012;GO:0043395	K07965	[EC:3.2.1.-]	423834	5665	inactive heparanase-2 isoform X1 [Gallus gallus]	GO:0008284//positive regulation of cell population proliferation;GO:0030198//extracellular matrix organization;	GO:0016020//membrane;GO:0031012//extracellular matrix;	GO:0016798//hydrolase activity, acting on glycosyl bonds;GO:0043395//heparan sulfate proteoglycan binding;	ko00531(Glycosaminoglycan degradation)
XM_015290501.2	100.09	1.76	52.52	0.92	99.44	1.76	0	0	0	0	0	0	424418	NC_006095.5	6448794	6457128	-	4378	TOR1AIP1	-	K23001	-	424418	66473	torsin-1A-interacting protein 1 isoform X1 [Gallus gallus]	-	-	-	-
NM_204724.2	134.11	2.74	66.05	1.34	49.81	1.03	0	0	0	0	0	0	395474	NC_006114.5	7749483	7777575	+	3876	ATP6V0A1	GO:0000220;GO:0005737;GO:0005794;GO:0005829;GO:0005886;GO:0015078;GO:0016241;GO:0016607;GO:0033179;GO:0043229;GO:0043231;GO:0048471;GO:0051117;GO:1901998;GO:1902600	K02154	-	395474	2365	V-type proton ATPase 116 kDa subunit a isoform X1 [Gallus gallus]	GO:0016241//regulation of macroautophagy;GO:1901998//toxin transport;GO:1902600//proton transmembrane transport;	GO:0000220//vacuolar proton-transporting V-type ATPase, V0 domain;GO:0005737//cytoplasm;GO:0005794//Golgi apparatus;GO:0005829//cytosol;GO:0005886//plasma membrane;GO:0016607//nuclear speck;GO:0033179//proton-transporting V-type ATPase, V0 domain;GO:0043229//intracellular organelle;GO:0043231//intracellular membrane-bounded organelle;GO:0048471//perinuclear region of cytoplasm;	GO:0015078//proton transmembrane transporter activity;GO:0051117//ATPase binding;	ko04145(Phagosome);ko04142(Lysosome);ko00190(Oxidative phosphorylation)
XM_424860.6	983	9.82	983	9.76	981	9.88	383	3.89	337	3.48	419	4.25	427277	NC_006127.5	51419538	51435224	-	5263	RGMB	GO:0005793;GO:0007155;GO:0007165;GO:0030509;GO:0042802;GO:0045893;GO:0046658	K06847	-	427277	11378	RGM domain family member B [Gallus gallus]	GO:0007155//cell adhesion;GO:0007165//signal transduction;GO:0030509//BMP signaling pathway;GO:0045893//positive regulation of transcription, DNA-templated;	GO:0005793//endoplasmic reticulum-Golgi intermediate compartment;GO:0046658//anchored component of plasma membrane;	GO:0042802//identical protein binding;	ko04350(TGF-beta signaling pathway)
XM_004946782.3	137.29	2.58	184.21	3.44	201.44	3.82	4.25	0.08	23.54	0.46	0	0	427839	NC_006106.5	9280867	9338537	+	7510	KSR1	GO:0004672;GO:0005524;GO:0006468	K14958	-	427839	4237	kinase suppressor of Ras 1 isoform X1 [Gallus gallus]	GO:0006468//protein phosphorylation;	-	GO:0004672//protein kinase activity;GO:0005524//ATP binding;	ko04625(C-type lectin receptor signaling pathway)
NM_001030620.1	1494.95	25.12	1626.75	27.18	1275.09	21.61	859.06	14.69	684.12	11.87	384.91	6.57	416288	NC_006100.5	14242224	14260009	-	4215	CANX	GO:0005509;GO:0005515;GO:0005783;GO:0005789;GO:0006457;GO:0016020;GO:0016021;GO:0044233;GO:0044322;GO:0048488;GO:0051082;GO:0072583	K08054	-	416288	4443	calnexin precursor [Gallus gallus]	GO:0006457//protein folding;GO:0048488//synaptic vesicle endocytosis;GO:0072583//clathrin-dependent endocytosis;	GO:0005783//endoplasmic reticulum;GO:0005789//endoplasmic reticulum membrane;GO:0016020//membrane;GO:0016021//integral component of membrane;GO:0044233//mitochondria-associated endoplasmic reticulum membrane;GO:0044322//endoplasmic reticulum quality control compartment;	GO:0005509//calcium ion binding;GO:0005515//protein binding;GO:0051082//unfolded protein binding;	ko04145(Phagosome);ko04141(Protein processing in endoplasmic reticulum)
NM_001137650.1	1438.03	32.38	1299.38	29.11	1542.74	35.04	744.13	17.06	744.66	17.32	252.97	5.79	427121	NC_006127.5	57223038	57284042	-	4023	CAST	GO:0010466;GO:0016020	K04281	-	427121	10883	calpastatin isoform X1 [Gallus gallus]	GO:0010466//negative regulation of peptidase activity;	GO:0016020//membrane;	-	-
XM_004942726.3	443.66	9.14	438.32	8.98	319.4	6.64	0	0	203.5	4.33	0.01	0	424141	NC_006094.5	16367449	16405538	+	5152	LNPK	GO:0005654;GO:0005783;GO:0005789;GO:0007029;GO:0007596;GO:0016020;GO:0016021;GO:0030176;GO:0032330;GO:0035115;GO:0042733;GO:0042802;GO:0046872;GO:0071782;GO:0071786;GO:0071788;GO:0098826;GO:1903373	K23292	-	424141	7054	endoplasmic reticulum junction formation protein lunapark isoform X1 [Gallus gallus]	GO:0007029//endoplasmic reticulum organization;GO:0007596//blood coagulation;GO:0032330//regulation of chondrocyte differentiation;GO:0035115//embryonic forelimb morphogenesis;GO:0042733//embryonic digit morphogenesis;GO:0071786//endoplasmic reticulum tubular network organization;GO:0071788//endoplasmic reticulum tubular network maintenance;GO:1903373//positive regulation of endoplasmic reticulum…	GO:0005654//nucleoplasm;GO:0005783//endoplasmic reticulum;GO:0005789//endoplasmic reticulum membrane;GO:0016020//membrane;GO:0016021//integral component of membrane;GO:0030176//integral component of endoplasmic reticulum membrane;GO:0071782//endoplasmic reticulum tubular network;GO:0098826//endoplasmic reticulum tubular network membrane;	GO:0042802//identical protein binding;GO:0046872//metal ion binding;	-
XM_004947981.3	66.22	1.21	77.6	1.41	91.56	1.69	0	0	0	0	0	0	419731	NC_006111.5	1584523	1613333	+	7153	ST14	GO:0001843;GO:0004252;GO:0005515;GO:0005576;GO:0006508;GO:0008236;GO:0016020;GO:0019897;GO:0030216;GO:0060672	K08670	[EC:3.4.21.109]	419731	51075	suppressor of tumorigenicity 14 protein isoform X2 [Gallus gallus]	GO:0001843//neural tube closure;GO:0006508//proteolysis;GO:0030216//keratinocyte differentiation;GO:0060672//epithelial cell morphogenesis involved in placental branching;	GO:0005576//extracellular region;GO:0016020//membrane;GO:0019897//extrinsic component of plasma membrane;	GO:0004252//serine-type endopeptidase activity;GO:0005515//protein binding;GO:0008236//serine-type peptidase activity;	-
NM_001031610.2	1128.24	33.24	1098.65	32.2	1109.53	32.98	380.6	11.42	512.77	15.61	530.23	15.87	431605	NC_006127.5	31936393	31971825	-	3041	PSIP1	GO:0000395;GO:0005654;GO:0006979;GO:0009408	K25057	-	431605	54295	lens epithelium-derived growth factor [Gallus gallus]	GO:0000395//mRNA 5'-splice site recognition;GO:0006979//response to oxidative stress;GO:0009408//response to heat;	GO:0005654//nucleoplasm;	-	-
XM_015282251.2	61.65	0.45	68.53	0.5	104.47	0.77	0	0	0	0	0	0	417757	NC_006088.5	23007392	23039846	+	7188	AASS	GO:0005739;GO:0016491;GO:0019477;GO:0043231;GO:0047131;GO:0055114	K14157	-	417757	6801	alpha-aminoadipic semialdehyde synthase, mitochondrial isoform X1 [Gallus gallus]	GO:0019477//L-lysine catabolic process;GO:0055114//obsolete oxidation-reduction process;	GO:0005739//mitochondrion;GO:0043231//intracellular membrane-bounded organelle;	GO:0016491//oxidoreductase activity;GO:0047131//saccharopine dehydrogenase (NAD+, L-glutamate-forming) activity;	ko00310(Lysine degradation)
XM_015277592.2	873.16	7.72	839.88	7.39	931.09	8.31	301.01	2.71	367.83	3.36	340.6	3.06	769469	NC_006127.5	18249788	18787725	-	13629	PDE4D	GO:0004114;GO:0004115;GO:0005829;GO:0005886;GO:0007165;GO:0008081;GO:0030552;GO:0032729;GO:0032743;GO:0032754;GO:0034704;GO:0043951;GO:0044325;GO:0050852;GO:0051117;GO:0097110;GO:1901363	K13293	[EC:3.1.4.53]	769469	55275	cAMP-specific 3',5'-cyclic phosphodiesterase 4D isoform X4 [Gallus gallus]	GO:0007165//signal transduction;GO:0032729//positive regulation of interferon-gamma production;GO:0032743//positive regulation of interleukin-2 production;GO:0032754//positive regulation of interleukin-5 production;GO:0043951//negative regulation of cAMP-mediated signaling;GO:0050852//T cell receptor signaling pathway;	GO:0005829//cytosol;GO:0005886//plasma membrane;GO:0034704//calcium channel complex;	GO:0004114//3',5'-cyclic-nucleotide phosphodiesterase activity;GO:0004115//3',5'-cyclic-AMP phosphodiesterase activity;GO:0008081//phosphoric diester hydrolase activity;GO:0030552//cAMP binding;GO:0044325//transmembrane transporter binding;GO:0051117//ATPase binding;GO:0097110//scaffold protein binding;GO:1901363//heterocyclic compound binding;	ko00230(Purine metabolism)
XM_015280132.2	990.81	19.83	997.8	19.87	900.97	18.19	428.55	8.73	391.27	8.09	346.69	7.05	431605	NC_006127.5	31936393	31971825	-	3041	PSIP1	GO:0000395;GO:0005654;GO:0006979;GO:0009408	K25057	-	431605	54295	lens epithelium-derived growth factor [Gallus gallus]	GO:0000395//mRNA 5'-splice site recognition;GO:0006979//response to oxidative stress;GO:0009408//response to heat;	GO:0005654//nucleoplasm;	-	-
XM_015284080.2	84.84	0.66	63.35	0.49	79.93	0.63	0	0	0	0	0	0	421673	NC_006090.5	52957151	53066743	-	10544	ADGRG6	GO:0004888;GO:0004930;GO:0005737;GO:0005886;GO:0007166;GO:0007186;GO:0009986;GO:0014037;GO:0016020;GO:0016021;GO:0019933;GO:0042552	K08463	-	421673	10331	adhesion G-protein coupled receptor G6 isoform X1 [Gallus gallus]	GO:0007166//cell surface receptor signaling pathway;GO:0007186//G protein-coupled receptor signaling pathway;GO:0014037//Schwann cell differentiation;GO:0019933//cAMP-mediated signaling;GO:0042552//myelination;	GO:0005737//cytoplasm;GO:0005886//plasma membrane;GO:0009986//cell surface;GO:0016020//membrane;GO:0016021//integral component of membrane;	GO:0004888//transmembrane signaling receptor activity;GO:0004930//G protein-coupled receptor activity;	-
NM_001030914.2	296.23	4.48	308.99	4.65	288.46	4.4	12.23	0.19	130.29	2.03	0.08	0	419826	NC_006113.5	2014209	2023539	-	3497	RBBP5	GO:0000976;GO:0005515;GO:0005634;GO:0005654;GO:0005730;GO:0006974;GO:0035064;GO:0035097;GO:0042800;GO:0043627;GO:0044666;GO:0048188;GO:0051568;GO:0071339	K14961	-	419826	422	retinoblastoma-binding protein 5 [Gallus gallus]	GO:0006974//cellular response to DNA damage stimulus;GO:0043627//response to estrogen;GO:0051568//histone H3-K4 methylation;	GO:0005634//nucleus;GO:0005654//nucleoplasm;GO:0005730//nucleolus;GO:0035097//histone methyltransferase complex;GO:0044666//MLL3/4 complex;GO:0048188//Set1C/COMPASS complex;GO:0071339//MLL1 complex;	GO:0000976//transcription cis-regulatory region binding;GO:0005515//protein binding;GO:0035064//methylated histone binding;GO:0042800//histone methyltransferase activity (H3-K4 specific);	-
XM_025144667.1	180.87	1.2	270.59	1.79	279.79	1.88	90.02	0.61	0	0	0	0	395684	NC_006127.5	17023234	17061154	-	7898	IL6ST	GO:0004896;GO:0004897;GO:0004915;GO:0004921;GO:0004923;GO:0004924;GO:0005127;GO:0005138;GO:0005515;GO:0005896;GO:0005900;GO:0005977;GO:0007165;GO:0008284;GO:0008593;GO:0009897;GO:0016020;GO:0016021;GO:0019221;GO:0019838;GO:0019955;GO:0019970;GO:0019981;GO:0030425;GO:0034097;GO:0038154;GO:0038165;GO:0042102;GO:0042531;GO:0042802;GO:0043025;GO:0043235;GO:0044297;GO:0045669;GO:0045747;GO:0048711;GO:…	K05060	-	395684	10911	interleukin-6 receptor subunit beta isoform X1 [Gallus gallus]	GO:0005977//glycogen metabolic process;GO:0007165//signal transduction;GO:0008284//positive regulation of cell population proliferation;GO:0008593//regulation of Notch signaling pathway;GO:0019221//cytokine-mediated signaling pathway;GO:0034097//response to cytokine;GO:0038154//interleukin-11-mediated signaling pathway;GO:0038165//oncostatin-M-mediated signaling pathway;GO:0042102//positive regul…	GO:0005896//interleukin-6 receptor complex;GO:0005900//oncostatin-M receptor complex;GO:0009897//external side of plasma membrane;GO:0016020//membrane;GO:0016021//integral component of membrane;GO:0030425//dendrite;GO:0043025//neuronal cell body;GO:0043235//receptor complex;GO:0044297//cell body;GO:0070110//ciliary neurotrophic factor receptor complex;	GO:0004896//cytokine receptor activity;GO:0004897//ciliary neurotrophic factor receptor activity;GO:0004915//interleukin-6 receptor activity;GO:0004921//interleukin-11 receptor activity;GO:0004923//leukemia inhibitory factor receptor activity;GO:0004924//oncostatin-M receptor activity;GO:0005127//ciliary neurotrophic factor receptor binding;GO:0005138//interleukin-6 receptor binding;GO:0005515//p…	ko04060(Cytokine-cytokine receptor interaction)
XM_015297811.2	549.89	5.45	450.63	4.45	563.86	5.64	304.69	3.08	67.89	0.7	34.84	0.35	395803	NC_006110.5	4539362	4553983	+	8457	SFPQ	GO:0000122;GO:0000380;GO:0000724;GO:0000785;GO:0000976;GO:0002218;GO:0003676;GO:0003677;GO:0003682;GO:0005634;GO:0005654;GO:0006974;GO:0016363;GO:0042382;GO:0042752;GO:0042754;GO:0042803;GO:0042826;GO:0045876;GO:0045892;GO:0045944;GO:0051276;GO:0051726;GO:0070932;GO:0090575;GO:0098963;GO:1902177	K13219	-	395803	49487	splicing factor, proline- and glutamine-rich isoform X1 [Gallus gallus]	GO:0000122//negative regulation of transcription by RNA polymerase II;GO:0000380//alternative mRNA splicing, via spliceosome;GO:0000724//double-strand break repair via homologous recombination;GO:0002218//activation of innate immune response;GO:0006974//cellular response to DNA damage stimulus;GO:0042752//regulation of circadian rhythm;GO:0042754//negative regulation of circadian rhythm;GO:004587…	GO:0000785//chromatin;GO:0005634//nucleus;GO:0005654//nucleoplasm;GO:0016363//nuclear matrix;GO:0042382//paraspeckles;GO:0090575//RNA polymerase II transcription regulator complex;	GO:0000976//transcription cis-regulatory region binding;GO:0003676//nucleic acid binding;GO:0003677//DNA binding;GO:0003682//chromatin binding;GO:0042803//protein homodimerization activity;GO:0042826//histone deacetylase binding;	-
XM_025151634.1	30.52	0.4	80.18	1.04	102.03	1.34	0	0	0	0	0	0	423911	NC_006093.5	28773464	28951447	-	5553	ABLIM1	GO:0001725;GO:0003779;GO:0007010;GO:0030027;GO:0030032;GO:0060271	K07520	-	423911	6882	actin-binding LIM protein 1 isoform X7 [Gallus gallus]	GO:0007010//cytoskeleton organization;GO:0030032//lamellipodium assembly;GO:0060271//cilium assembly;	GO:0001725//stress fiber;GO:0030027//lamellipodium;	GO:0003779//actin binding;	-
XM_414685.5	375	13.5	378	13.54	347	12.6	85	3.12	62	2.31	88	3.22	416371	NC_006127.5	22435931	22451887	-	1495	BHMT	GO:0008270;GO:0009086;GO:0047150	K00544	[EC:2.1.1.5]	416371	50233	betaine--homocysteine S-methyltransferase 1 [Gallus gallus]	GO:0009086//methionine biosynthetic process;	-	GO:0008270//zinc ion binding;GO:0047150//betaine-homocysteine S-methyltransferase activity;	ko00270(Cysteine and methionine metabolism);ko00260(Glycine, serine and threonine metabolism)
XM_015297150.2	229.59	2.47	13.05	0.14	290.91	3.15	0	0	0	0	0	0	419448	NC_006108.5	3601038	3636748	+	5418	UBE4B	GO:0000151;GO:0004842;GO:0006511;GO:0008626;GO:0009411;GO:0016567;GO:0034450;GO:0043161	K10597	[EC:2.3.2.27]	419448	1906	ubiquitin conjugation factor E4 B isoform X1 [Gallus gallus]	GO:0006511//ubiquitin-dependent protein catabolic process;GO:0008626//granzyme-mediated apoptotic signaling pathway;GO:0009411//response to UV;GO:0016567//protein ubiquitination;GO:0043161//proteasome-mediated ubiquitin-dependent protein catabolic process;	GO:0000151//ubiquitin ligase complex;	GO:0004842//ubiquitin-protein transferase activity;GO:0034450//ubiquitin-ubiquitin ligase activity;	ko04141(Protein processing in endoplasmic reticulum);ko04120(Ubiquitin mediated proteolysis)
XM_424839.5	76.41	2.13	110.59	3.06	20.89	0.59	0	0	0	0	0	0	427257	NC_006127.5	36846486	36856338	-	3298	NMRK1	-	K10524	-	427257	11280	nicotinamide riboside kinase 1 isoform X1 [Gallus gallus]	-	-	-	ko00760(Nicotinate and nicotinamide metabolism)
NM_205049.1	161.94	1.46	108.79	0.97	94.75	0.86	12.75	0.12	0	0	0	0	395920	NC_006089.5	64645157	64767532	-	9747	RREB1	GO:0000122;GO:0000977;GO:0000978;GO:0001228;GO:0001650;GO:0003700;GO:0010634;GO:0016607;GO:0033601;GO:0045892;GO:0045944;GO:0090336;GO:1900026;GO:1903691;GO:2000394	K20210	-	395920	9702	ras-responsive element-binding protein 1 isoform X1 [Gallus gallus]	GO:0000122//negative regulation of transcription by RNA polymerase II;GO:0010634//positive regulation of epithelial cell migration;GO:0033601//positive regulation of mammary gland epithelial cell proliferation;GO:0045892//negative regulation of transcription, DNA-templated;GO:0045944//positive regulation of transcription by RNA polymerase II;GO:0090336//positive regulation of brown fat cell diffe…	GO:0001650//fibrillar center;GO:0016607//nuclear speck;	GO:0000977//RNA polymerase II transcription regulatory region sequence-specific DNA binding;GO:0000978//RNA polymerase II cis-regulatory region sequence-specific DNA binding;GO:0001228//DNA-binding transcription activator activity, RNA polymerase II-specific;GO:0003700//DNA-binding transcription factor activity;	-
XM_025144419.1	166.08	1.17	150.87	1.05	208.54	1.48	0	0	43.03	0.31	0	0	420147	NC_006115.5	4442389	4479639	+	9091	EPS15L1	GO:0005509;GO:0005515;GO:0030132	K12472	-	420147	14640	epidermal growth factor receptor substrate 15-like 1 isoform X1 [Gallus gallus]	-	GO:0030132//clathrin coat of coated pit;	GO:0005509//calcium ion binding;GO:0005515//protein binding;	ko04144(Endocytosis)
XM_015290245.2	997.08	6.2	934.77	5.78	995.18	6.24	494.1	3.13	574.25	3.69	194.72	1.23	396213	NC_006095.5	7386926	7439538	+	8556	TNR	GO:0005515;GO:0007155;GO:0007158;GO:0008306;GO:0009986;GO:0010977;GO:0022029;GO:0022408;GO:0030198;GO:0030517;GO:0031012;GO:0035641;GO:0045121;GO:0048692;GO:0050767;GO:0050804;GO:0050805;GO:0050808;GO:0050885;GO:0051968;GO:0051971;GO:0060291;GO:0062023;GO:0072534;GO:0098685;GO:0098978	K06252	-	396213	3344	tenascin-R isoform X1 [Gallus gallus]	GO:0007155//cell adhesion;GO:0007158//neuron cell-cell adhesion;GO:0008306//associative learning;GO:0010977//negative regulation of neuron projection development;GO:0022029//telencephalon cell migration;GO:0022408//negative regulation of cell-cell adhesion;GO:0030198//extracellular matrix organization;GO:0030517//negative regulation of axon extension;GO:0035641//locomotory exploration behavior;GO…	GO:0009986//cell surface;GO:0031012//extracellular matrix;GO:0045121//membrane raft;GO:0062023//collagen-containing extracellular matrix;GO:0072534//perineuronal net;GO:0098685//Schaffer collateral - CA1 synapse;GO:0098978//glutamatergic synapse;	GO:0005515//protein binding;	ko04512(ECM-receptor interaction);ko04510(Focal adhesion)
NM_205147.1	256.86	6.66	273.33	7.05	298.78	7.81	30.91	0.82	46.62	1.25	57.75	1.52	396052	NC_006097.5	2898906	2902531	+	2057	CYP1A1	GO:0005506;GO:0016705;GO:0016712;GO:0020037;GO:0055114	K24532	[EC:1.14.-.-]	396052	49626	cytochrome P450 1A4 [Gallus gallus]	GO:0055114//obsolete oxidation-reduction process;	-	GO:0005506//iron ion binding;GO:0016705//oxidoreductase activity, acting on paired donors, with incorporation or reduction of molecular oxygen;GO:0016712//oxidoreductase activity, acting on paired donors, with incorporation or reduction of molecular oxygen, reduced flavin or flavoprotein as one donor, and incorporation of one atom of oxygen;GO:0020037//heme binding;	-
XM_015290270.2	140.1	2.96	118.33	2.49	108.41	2.31	13.54	0.29	0	0	0	0	424350	NC_006095.5	2566482	2621188	-	3520	NEK7	GO:0004672;GO:0005524;GO:0005634;GO:0005654;GO:0005737;GO:0006468;GO:0032212;GO:0051973;GO:1904355	K20876	[EC:2.7.11.34]	424350	1586	serine/threonine-protein kinase Nek7 [Gallus gallus]	GO:0006468//protein phosphorylation;GO:0032212//positive regulation of telomere maintenance via telomerase;GO:0051973//positive regulation of telomerase activity;GO:1904355//positive regulation of telomere capping;	GO:0005634//nucleus;GO:0005654//nucleoplasm;GO:0005737//cytoplasm;	GO:0004672//protein kinase activity;GO:0005524//ATP binding;	ko04621(NOD-like receptor signaling pathway)
XM_015275608.2	485.01	5.21	782.44	8.35	570.98	6.18	217.75	2.38	242.75	2.69	0	0	418863	NC_006088.5	170318524	170431952	+	5643	FNDC3A	GO:0001669;GO:0005515;GO:0005794;GO:0005829;GO:0007286;GO:0009566;GO:0012506;GO:0016020;GO:0016021;GO:0031410;GO:0060009;GO:0098609	K24485	-	418863	50868	fibronectin type-III domain-containing protein 3a [Gallus gallus]	GO:0007286//spermatid development;GO:0009566//fertilization;GO:0060009//Sertoli cell development;GO:0098609//cell-cell adhesion;	GO:0001669//acrosomal vesicle;GO:0005794//Golgi apparatus;GO:0005829//cytosol;GO:0012506//vesicle membrane;GO:0016020//membrane;GO:0016021//integral component of membrane;GO:0031410//cytoplasmic vesicle;	GO:0005515//protein binding;	-
NM_204523.1	2196.08	13.49	1943.79	11.87	2953	18.29	974.16	6.09	996.56	6.32	1216.57	7.59	395194	NC_006127.5	9172254	9204069	+	8884	TLN1	GO:0001726;GO:0001786;GO:0003779;GO:0005178;GO:0005200;GO:0005856;GO:0005912;GO:0005925;GO:0006897;GO:0007044;GO:0007155;GO:0007229;GO:0017166;GO:0030274;GO:0030276;GO:0030866;GO:0033622;GO:0035091;GO:0051015	K06271	-	395194	1830	talin-1 isoform X1 [Gallus gallus]	GO:0006897//endocytosis;GO:0007044//cell-substrate junction assembly;GO:0007155//cell adhesion;GO:0007229//integrin-mediated signaling pathway;GO:0030866//cortical actin cytoskeleton organization;GO:0033622//integrin activation;	GO:0001726//ruffle;GO:0005856//cytoskeleton;GO:0005912//adherens junction;GO:0005925//focal adhesion;	GO:0001786//phosphatidylserine binding;GO:0003779//actin binding;GO:0005178//integrin binding;GO:0005200//structural constituent of cytoskeleton;GO:0017166//vinculin binding;GO:0030274//LIM domain binding;GO:0030276//clathrin binding;GO:0035091//phosphatidylinositol binding;GO:0051015//actin filament binding;	ko04510(Focal adhesion)
XM_004943491.3	8.07	0.04	183.43	0.88	199.65	0.97	0	0	0	0	0	0	429159	NC_006096.5	19991112	20031905	+	13515	PHC3	GO:0005515;GO:0005634;GO:0005654;GO:0008270;GO:0031519;GO:0035102	K11458	-	429159	7126	polyhomeotic-like protein 3 isoform X1 [Gallus gallus]	-	GO:0005634//nucleus;GO:0005654//nucleoplasm;GO:0031519//PcG protein complex;GO:0035102//PRC1 complex;	GO:0005515//protein binding;GO:0008270//zinc ion binding;	-
XM_015287744.2	314.46	2	0	0	326	2.1	0	0	0	0	0	0	423404	NC_006092.5	44011552	44040441	-	8774	NRDE2	GO:0000278;GO:0005515;GO:0005634;GO:0005654;GO:0005730;GO:0006974;GO:0008380;GO:0016607;GO:0046833;GO:1902369	K26109	-	423404	8113	protein NRDE2 homolog isoform X1 [Gallus gallus]	GO:0000278//mitotic cell cycle;GO:0006974//cellular response to DNA damage stimulus;GO:0008380//RNA splicing;GO:0046833//positive regulation of RNA export from nucleus;GO:1902369//negative regulation of RNA catabolic process;	GO:0005634//nucleus;GO:0005654//nucleoplasm;GO:0005730//nucleolus;GO:0016607//nuclear speck;	GO:0005515//protein binding;	-
XM_025145270.1	54.68	0.58	149.19	1.59	121.7	1.31	9.81	0.11	0	0	0	0	431604	NC_006127.5	32322605	32692025	-	10322	BNC2	GO:0003416;GO:0003677;GO:0005634;GO:0005654;GO:0043586;GO:0060021;GO:0060485	K24146	-	431604	54294	zinc finger protein basonuclin-2 isoform X1 [Gallus gallus]	GO:0003416//endochondral bone growth;GO:0043586//tongue development;GO:0060021//roof of mouth development;GO:0060485//mesenchyme development;	GO:0005634//nucleus;GO:0005654//nucleoplasm;	GO:0003677//DNA binding;	-
XM_015287657.2	40.48	0.33	219.64	1.79	85.19	0.7	0	0	0	0	0	0	423331	NC_006092.5	37178546	37360142	+	13789	MIPOL1	-	-	-	423331	7689	mirror-image polydactyly gene 1 protein isoform X1 [Gallus gallus]	-	-	-	-
XM_025151613.1	61.81	0.5	62.66	0.5	69.9	0.57	0	0	0	0	0	0	423894	NC_006093.5	27122330	27182204	+	8375	SHOC2	GO:0000164;GO:0005515;GO:0005634;GO:0005654;GO:0005737;GO:0005829;GO:0008157;GO:0019903;GO:0046579	K19613	-	423894	6658	leucine-rich repeat protein SHOC-2 isoform X1 [Gallus gallus]	GO:0046579//positive regulation of Ras protein signal transduction;	GO:0000164//protein phosphatase type 1 complex;GO:0005634//nucleus;GO:0005654//nucleoplasm;GO:0005737//cytoplasm;GO:0005829//cytosol;	GO:0005515//protein binding;GO:0008157//protein phosphatase 1 binding;GO:0019903//protein phosphatase binding;	-
XM_015276197.2	46.25	0.51	95.55	1.04	258.09	2.86	0	0	0	0	0	0	422505	NC_006091.5	34669003	34710573	+	7253	WRN	GO:0000166;GO:0000287;GO:0000400;GO:0000403;GO:0000405;GO:0000723;GO:0000731;GO:0000781;GO:0003676;GO:0003677;GO:0003678;GO:0004386;GO:0004527;GO:0005524;GO:0005634;GO:0005654;GO:0005657;GO:0005730;GO:0005813;GO:0006139;GO:0006259;GO:0006260;GO:0006281;GO:0006284;GO:0006302;GO:0006310;GO:0006974;GO:0006979;GO:0007569;GO:0008408;GO:0009267;GO:0009378;GO:0010225;GO:0010259;GO:0016607;GO:0030145;GO:…	K10900	[EC:5.6.2.4]	422505	7822	Werner syndrome ATP-dependent helicase isoform X6 [Gallus gallus]	GO:0000723//telomere maintenance;GO:0000731//DNA synthesis involved in DNA repair;GO:0006139//nucleobase-containing compound metabolic process;GO:0006259//DNA metabolic process;GO:0006260//DNA replication;GO:0006281//DNA repair;GO:0006284//base-excision repair;GO:0006302//double-strand break repair;GO:0006310//DNA recombination;GO:0006974//cellular response to DNA damage stimulus;GO:0006979//resp…	GO:0000781//chromosome, telomeric region;GO:0005634//nucleus;GO:0005654//nucleoplasm;GO:0005657//replication fork;GO:0005730//nucleolus;GO:0005813//centrosome;GO:0016607//nuclear speck;	GO:0000166//nucleotide binding;GO:0000287//magnesium ion binding;GO:0000400//four-way junction DNA binding;GO:0000403//Y-form DNA binding;GO:0000405//bubble DNA binding;GO:0003676//nucleic acid binding;GO:0003677//DNA binding;GO:0003678//DNA helicase activity;GO:0004386//helicase activity;GO:0004527//exonuclease activity;GO:0005524//ATP binding;GO:0008408//3'-5' exonuclease activity;GO:0009378//f…	-
XM_015287960.2	422.4	3.38	325.93	2.59	447.38	3.61	0	0	157.8	1.3	142.68	1.16	396308	NC_006093.5	3229227	3309271	+	6560	BMPR1A	GO:0000166;GO:0001649;GO:0001701;GO:0001707;GO:0001756;GO:0001880;GO:0002053;GO:0002062;GO:0003007;GO:0003148;GO:0003151;GO:0003161;GO:0003171;GO:0003183;GO:0003186;GO:0003203;GO:0003215;GO:0003222;GO:0003223;GO:0003272;GO:0004672;GO:0004674;GO:0004675;GO:0005025;GO:0005524;GO:0005886;GO:0005901;GO:0006468;GO:0006955;GO:0007178;GO:0007389;GO:0007398;GO:0007399;GO:0007492;GO:0007507;GO:0009897;GO:…	K04673	[EC:2.7.11.30]	396308	1421	bone morphogenetic protein receptor type-1A precursor [Gallus gallus]	GO:0001649//osteoblast differentiation;GO:0001701//in utero embryonic development;GO:0001707//mesoderm formation;GO:0001756//somitogenesis;GO:0001880//Mullerian duct regression;GO:0002053//positive regulation of mesenchymal cell proliferation;GO:0002062//chondrocyte differentiation;GO:0003007//heart morphogenesis;GO:0003148//outflow tract septum morphogenesis;GO:0003151//outflow tract morphogenes…	GO:0005886//plasma membrane;GO:0005901//caveola;GO:0009897//external side of plasma membrane;GO:0009986//cell surface;GO:0016020//membrane;GO:0016021//integral component of membrane;GO:0043235//receptor complex;GO:0044214//spanning component of plasma membrane;	GO:0000166//nucleotide binding;GO:0004672//protein kinase activity;GO:0004674//protein serine/threonine kinase activity;GO:0004675//transmembrane receptor protein serine/threonine kinase activity;GO:0005025//transforming growth factor beta receptor activity, type I;GO:0005524//ATP binding;GO:0016301//kinase activity;GO:0016740//transferase activity;GO:0036122//BMP binding;GO:0042803//protein homo…	ko04350(TGF-beta signaling pathway);ko04060(Cytokine-cytokine receptor interaction)
XM_015282494.2	552.16	8.63	630.77	9.81	622.26	9.81	124.73	1.98	144.52	2.33	352.4	5.59	429466	NC_006089.5	98528471	98559636	-	3894	RALBP1	GO:0005096;GO:0007165;GO:0007264;GO:0016020;GO:0022857;GO:0031267;GO:0042626;GO:0042910;GO:0043087;GO:0043547;GO:0055085;GO:1900753;GO:1990961	K08773	-	429466	53665	ralA-binding protein 1 isoform X1 [Gallus gallus]	GO:0007165//signal transduction;GO:0007264//small GTPase mediated signal transduction;GO:0043087//regulation of GTPase activity;GO:0043547//positive regulation of GTPase activity;GO:0055085//transmembrane transport;GO:1900753//doxorubicin transport;GO:1990961//xenobiotic detoxification by transmembrane export across the plasma membrane;	GO:0016020//membrane;	GO:0005096//GTPase activator activity;GO:0022857//transmembrane transporter activity;GO:0031267//small GTPase binding;GO:0042626//ATPase-coupled transmembrane transporter activity;GO:0042910//xenobiotic transmembrane transporter activity;	-
XM_025155137.1	108.64	0.84	235.26	1.82	108.29	0.85	30.65	0.24	0.69	0.01	0	0	416569	NC_006101.5	7172547	7204283	+	6784	RBBP6	GO:0001701;GO:0003676;GO:0004842;GO:0005634;GO:0005813;GO:0006275;GO:0006397;GO:0006511;GO:0006974;GO:0008270;GO:0016567;GO:0016607;GO:0019901;GO:0032991;GO:0035264;GO:0046872;GO:0048568;GO:0061053;GO:0061630	K10624	[EC:2.3.2.27]	416569	4529	E3 ubiquitin-protein ligase RBBP6 isoform X1 [Gallus gallus]	GO:0001701//in utero embryonic development;GO:0006275//regulation of DNA replication;GO:0006397//mRNA processing;GO:0006511//ubiquitin-dependent protein catabolic process;GO:0006974//cellular response to DNA damage stimulus;GO:0016567//protein ubiquitination;GO:0035264//multicellular organism growth;GO:0048568//embryonic organ development;GO:0061053//somite development;	GO:0005634//nucleus;GO:0005813//centrosome;GO:0016607//nuclear speck;GO:0032991//protein-containing complex;	GO:0003676//nucleic acid binding;GO:0004842//ubiquitin-protein transferase activity;GO:0008270//zinc ion binding;GO:0019901//protein kinase binding;GO:0046872//metal ion binding;GO:0061630//ubiquitin protein ligase activity;	-
XM_015283968.2	25.85	0.21	70.32	0.58	91.83	0.77	0	0	0	0	0	0	421499	NC_006090.5	35325038	35413255	+	7630	CEP170	GO:0005515;GO:0005813;GO:0005814;GO:0005829;GO:0072686;GO:0120103	K16463	-	421499	51493	centrosomal protein of 170 kDa isoform X1 [Gallus gallus]	-	GO:0005813//centrosome;GO:0005814//centriole;GO:0005829//cytosol;GO:0072686//mitotic spindle;GO:0120103//centriolar subdistal appendage;	GO:0005515//protein binding;	-
NM_001012790.1	56.98	1.03	50.82	0.91	77.57	1.41	0	0	0	0	0	0	416741	NC_006090.5	12725043	12798769	+	4028	TASP1	GO:0004298;GO:0006508;GO:0016787;GO:0042802;GO:0045893	K08657	[EC:3.4.25.-]	416741	6890	threonine aspartase 1 isoform X1 [Gallus gallus]	GO:0006508//proteolysis;GO:0045893//positive regulation of transcription, DNA-templated;	-	GO:0004298//threonine-type endopeptidase activity;GO:0016787//hydrolase activity;GO:0042802//identical protein binding;	-
XM_004940497.3	203.72	2.15	218.41	2.29	329.65	3.51	118.54	1.27	5.06	0.06	0	0	421914	NC_006090.5	92901378	92977362	-	7337	PXDN	GO:0004601;GO:0005201;GO:0005515;GO:0005576;GO:0005615;GO:0005783;GO:0006979;GO:0016491;GO:0019806;GO:0020037;GO:0030198;GO:0030199;GO:0042744;GO:0055114;GO:0062023;GO:0098869	K19511	[EC:1.11.1.7]	421914	12255	peroxidasin homolog isoform X1 [Gallus gallus]	GO:0006979//response to oxidative stress;GO:0030198//extracellular matrix organization;GO:0030199//collagen fibril organization;GO:0042744//hydrogen peroxide catabolic process;GO:0055114//obsolete oxidation-reduction process;GO:0098869//cellular oxidant detoxification;	GO:0005576//extracellular region;GO:0005615//extracellular space;GO:0005783//endoplasmic reticulum;GO:0062023//collagen-containing extracellular matrix;	GO:0004601//peroxidase activity;GO:0005201//extracellular matrix structural constituent;GO:0005515//protein binding;GO:0016491//oxidoreductase activity;GO:0019806//bromide peroxidase activity;GO:0020037//heme binding;	-
XM_025141874.1	126.1	0.99	12.59	0.1	102.24	0.81	0.76	0.01	0	0	0	0	418183	NC_006088.5	64349668	64520561	+	8277	PLEKHA5	GO:0005515;GO:0005654;GO:0005829;GO:0010314;GO:0014069;GO:0032266;GO:0061458;GO:0070273;GO:0080025;GO:0098978	K23797	-	418183	9921	pleckstrin homology domain-containing family A member 5 isoform X1 [Gallus gallus]	GO:0061458//reproductive system development;	GO:0005654//nucleoplasm;GO:0005829//cytosol;GO:0014069//postsynaptic density;GO:0098978//glutamatergic synapse;	GO:0005515//protein binding;GO:0010314//phosphatidylinositol-5-phosphate binding;GO:0032266//phosphatidylinositol-3-phosphate binding;GO:0070273//phosphatidylinositol-4-phosphate binding;GO:0080025//phosphatidylinositol-3,5-bisphosphate binding;	-
XM_015278217.2	113.45	1.96	71.22	1.23	181.57	3.17	17.73	0.31	0	0	0	0	422142	NC_006091.5	1529740	1553529	-	3375	ENOX2	GO:0003676;GO:0007624;GO:0009897;GO:0015035;GO:0016491;GO:0022900	K24982	-	422142	2992	ecto-NOX disulfide-thiol exchanger 2 isoform X3 [Gallus gallus]	GO:0007624//ultradian rhythm;GO:0022900//electron transport chain;	GO:0009897//external side of plasma membrane;	GO:0003676//nucleic acid binding;GO:0015035//protein-disulfide reductase activity;GO:0016491//oxidoreductase activity;	-
XM_015296661.2	285.34	1.21	277.62	1.17	287.22	1.23	0	0	66.85	0.29	94.6	0.41	428148	NC_006107.5	7831104	7910618	-	12457	LAMA5	GO:0001658;GO:0001738;GO:0001755;GO:0001822;GO:0001942;GO:0005102;GO:0005178;GO:0005604;GO:0005615;GO:0007155;GO:0007229;GO:0007517;GO:0009887;GO:0016331;GO:0016477;GO:0030155;GO:0030324;GO:0030334;GO:0031012;GO:0031594;GO:0034446;GO:0042127;GO:0042475;GO:0043083;GO:0043259;GO:0045995;GO:0048754;GO:0060271;GO:0060445;GO:0072659	K06240	-	428148	3962	laminin subunit alpha-5 isoform X1 [Gallus gallus]	GO:0001658//branching involved in ureteric bud morphogenesis;GO:0001738//morphogenesis of a polarized epithelium;GO:0001755//neural crest cell migration;GO:0001822//kidney development;GO:0001942//hair follicle development;GO:0007155//cell adhesion;GO:0007229//integrin-mediated signaling pathway;GO:0007517//muscle organ development;GO:0009887//animal organ morphogenesis;GO:0016331//morphogenesis o…	GO:0005604//basement membrane;GO:0005615//extracellular space;GO:0031012//extracellular matrix;GO:0031594//neuromuscular junction;GO:0043083//synaptic cleft;GO:0043259//laminin-10 complex;	GO:0005102//signaling receptor binding;GO:0005178//integrin binding;	ko04512(ECM-receptor interaction);ko04510(Focal adhesion)
XM_015294805.2	162.45	2.94	106.26	1.91	126.25	2.3	0	0	23	0.43	0	0	427003	NC_006101.5	15263217	15275527	+	4211	LYRM1	GO:0005654;GO:0030496	-	-	427003	1620	LYR motif-containing protein 1 [Gallus gallus]	-	GO:0005654//nucleoplasm;GO:0030496//midbody;	-	-
XM_015296543.2	375	4.85	373	4.79	417	5.44	101	1.33	90	1.2	111	1.46	419316	NC_006107.5	11157604	11174001	+	4078	APCDD1L	GO:0005886;GO:0017147;GO:0030178	K25812	-	419316	50969	protein APCDD1-like [Gallus gallus]	GO:0030178//negative regulation of Wnt signaling pathway;	GO:0005886//plasma membrane;	GO:0017147//Wnt-protein binding;	-
NM_001199538.1	52.77	0.84	52.89	0.84	78.1	1.25	0	0	0	0	0	0	417706	NC_006088.5	14534126	14571191	+	7248	PIK3CG	GO:0001932;GO:0003376;GO:0005737;GO:0005829;GO:0005886;GO:0005944;GO:0006468;GO:0007186;GO:0010595;GO:0014065;GO:0016020;GO:0016301;GO:0016303;GO:0016310;GO:0035005;GO:0035022;GO:0042802;GO:0043085;GO:0043406;GO:0046854;GO:0046875;GO:0046934;GO:0048015;GO:0051897;GO:0071320;GO:1903169;GO:2000270	K21289	[EC:2.7.1.153]	417706	6119	phosphatidylinositol 4,5-bisphosphate 3-kinase catalytic subunit gamma isoform [Gallus gallus]	GO:0001932//regulation of protein phosphorylation;GO:0003376//sphingosine-1-phosphate receptor signaling pathway;GO:0006468//protein phosphorylation;GO:0007186//G protein-coupled receptor signaling pathway;GO:0010595//positive regulation of endothelial cell migration;GO:0014065//phosphatidylinositol 3-kinase signaling;GO:0016310//phosphorylation;GO:0035022//positive regulation of Rac protein sign…	GO:0005737//cytoplasm;GO:0005829//cytosol;GO:0005886//plasma membrane;GO:0005944//phosphatidylinositol 3-kinase complex, class IB;GO:0016020//membrane;	GO:0016301//kinase activity;GO:0016303//1-phosphatidylinositol-3-kinase activity;GO:0035005//1-phosphatidylinositol-4-phosphate 3-kinase activity;GO:0042802//identical protein binding;GO:0046875//ephrin receptor binding;GO:0046934//phosphatidylinositol-4,5-bisphosphate 3-kinase activity;	ko05132(Salmonella infection);ko04371(Apelin signaling pathway);ko04261(Adrenergic signaling in cardiomyocytes);ko00562(Inositol phosphate metabolism)
NM_001006393.2	117.52	1.06	53.47	0.48	134.11	1.22	10.33	0.09	0	0	0	0	421218	NC_006090.5	2948089	3012976	+	7191	PSME4	GO:0005634;GO:0005654;GO:0005829;GO:0006281;GO:0006974;GO:0010499;GO:0016504;GO:0035093;GO:0070577;GO:0070628;GO:1990111	K06699	-	421218	6189	proteasome activator complex subunit 4 isoform X1 [Gallus gallus]	GO:0006281//DNA repair;GO:0006974//cellular response to DNA damage stimulus;GO:0010499//proteasomal ubiquitin-independent protein catabolic process;GO:0035093//spermatogenesis, exchange of chromosomal proteins;	GO:0005634//nucleus;GO:0005654//nucleoplasm;GO:0005829//cytosol;GO:1990111//spermatoproteasome complex;	GO:0016504//peptidase activator activity;GO:0070577//lysine-acetylated histone binding;GO:0070628//proteasome binding;	ko03050(Proteasome)
XM_004946106.3	0.29	0	420.84	4.43	338.71	3.62	1.26	0.01	0	0	0.45	0	417350	NC_006105.5	4078950	4116794	-	4973	SEC14L1	GO:0005654;GO:0005737;GO:0005794;GO:0005829;GO:0015871;GO:0039536;GO:0039552	-	-	417350	1176	SEC14-like protein 1 isoform X1 [Gallus gallus]	GO:0015871//choline transport;GO:0039536//negative regulation of RIG-I signaling pathway;	GO:0005654//nucleoplasm;GO:0005737//cytoplasm;GO:0005794//Golgi apparatus;GO:0005829//cytosol;	GO:0039552//RIG-I binding;	-
XM_015272684.1	218	3.14	197	2.82	227	3.29	37	0.54	20	0.3	35	0.51	418607	NC_006088.5	121301247	121338461	+	4033	MAP7D2	GO:0000226;GO:0015630	K24203	-	418607	50804	MAP7 domain-containing protein 2 isoform X1 [Gallus gallus]	GO:0000226//microtubule cytoskeleton organization;	GO:0015630//microtubule cytoskeleton;	-	-
XM_015287738.2	126.53	0.78	220.13	1.35	11.96	0.07	0	0	0	0	0	0	423402	NC_006092.5	43590147	43775305	-	10421	FOXN3	GO:0003700;GO:0006355;GO:0007095;GO:0008022;GO:0043565;GO:0045892;GO:0097094	K09407	-	423402	8103	forkhead box protein N3 isoform X1 [Gallus gallus]	GO:0006355//regulation of transcription, DNA-templated;GO:0007095//mitotic G2 DNA damage checkpoint signaling;GO:0045892//negative regulation of transcription, DNA-templated;GO:0097094//craniofacial suture morphogenesis;	-	GO:0003700//DNA-binding transcription factor activity;GO:0008022//protein C-terminus binding;GO:0043565//sequence-specific DNA binding;	-
XM_004939768.3	55.95	0.97	87.49	1.51	32.58	0.57	0	0	0	0	0	0	421068	NC_006089.5	102443790	102465927	-	3240	ABHD3	GO:0004623;GO:0008970;GO:0046470	K13696	-	421068	11090	phospholipase ABHD3 isoform X1 [Gallus gallus]	GO:0046470//phosphatidylcholine metabolic process;	-	GO:0004623//phospholipase A2 activity;GO:0008970//phospholipase A1 activity;	-
XM_025144713.1	305.46	5.69	279.5	5.18	256.42	4.82	40.14	0.76	89.65	1.73	39.12	0.74	427243	NC_006127.5	34485608	34580468	+	3920	PIP5K1B	GO:0001931;GO:0005829;GO:0006661;GO:0016307;GO:0016308;GO:0046488	K00889	[EC:2.7.1.68]	427243	53028	phosphatidylinositol 4-phosphate 5-kinase type-1 beta isoform X1 [Gallus gallus]	GO:0006661//phosphatidylinositol biosynthetic process;GO:0046488//phosphatidylinositol metabolic process;	GO:0001931//uropod;GO:0005829//cytosol;	GO:0016307//phosphatidylinositol phosphate kinase activity;GO:0016308//1-phosphatidylinositol-4-phosphate 5-kinase activity;	ko04810(Regulation of actin cytoskeleton);ko04510(Focal adhesion);ko04144(Endocytosis);ko04070(Phosphatidylinositol signaling system);ko00562(Inositol phosphate metabolism)
XM_015278527.2	0	0	372.65	3.07	233.78	1.95	0	0	0.06	0	0	0	418908	NC_006088.5	175277167	175576163	+	13217	STARD13	GO:0007165;GO:0008289;GO:0043542;GO:0090051;GO:0097498	K20632	-	418908	12817	stAR-related lipid transfer protein 13 isoform X1 [Gallus gallus]	GO:0007165//signal transduction;GO:0043542//endothelial cell migration;GO:0090051//negative regulation of cell migration involved in sprouting angiogenesis;GO:0097498//endothelial tube lumen extension;	-	GO:0008289//lipid binding;	-
XM_015292517.2	31.81	0.28	112.74	0.98	31.34	0.28	0	0	0	0	0	0	100858277	NC_006098.5	13792950	13862881	-	5987	ADAMTS18	GO:0001654;GO:0004222;GO:0006508;GO:0008237;GO:0090331	K08632	[EC:3.4.24.-]	100858277	64802	A disintegrin and metalloproteinase with thrombospondin motifs 18 isoform X1 [Gallus gallus]	GO:0001654//eye development;GO:0006508//proteolysis;GO:0090331//negative regulation of platelet aggregation;	-	GO:0004222//metalloendopeptidase activity;GO:0008237//metallopeptidase activity;	-
XM_025154855.1	552.8	6.53	563.88	6.62	535.06	6.37	142.52	1.71	0.1	0	354.3	4.25	416314	NC_006100.5	16440102	16455320	+	4812	SAR1B	GO:0005525;GO:0006886	K07953	[EC:3.6.5.-]	416314	66255	GTP-binding protein SAR1b isoform X1 [Gallus gallus]	GO:0006886//intracellular protein transport;	-	GO:0005525//GTP binding;	ko04141(Protein processing in endoplasmic reticulum)
XM_015288689.2	0	0	163.24	6.17	214.74	8.23	0	0	0	0	0	0	423949	NC_006093.5	32458821	32470399	+	1511	BUB3	GO:0000070;GO:0000776;GO:0005515;GO:0005654;GO:0007059;GO:0008608;GO:0034501;GO:0051983	K02180	-	423949	7362	mitotic checkpoint protein BUB3 [Gallus gallus]	GO:0000070//mitotic sister chromatid segregation;GO:0007059//chromosome segregation;GO:0008608//attachment of spindle microtubules to kinetochore;GO:0034501//protein localization to kinetochore;GO:0051983//regulation of chromosome segregation;	GO:0000776//kinetochore;GO:0005654//nucleoplasm;	GO:0005515//protein binding;	ko04110(Cell cycle)
XM_004949283.3	74.88	0.27	45.31	0.16	51.61	0.19	0	0	0	0	0	0	415607	NC_006127.5	46106966	46200283	-	14956	APC	GO:0000281;GO:0000776;GO:0005515;GO:0005634;GO:0005654;GO:0005737;GO:0005794;GO:0005813;GO:0005874;GO:0005886;GO:0005912;GO:0005923;GO:0006974;GO:0007026;GO:0007050;GO:0007094;GO:0008013;GO:0008017;GO:0008285;GO:0008286;GO:0010942;GO:0016055;GO:0016328;GO:0016342;GO:0016477;GO:0019887;GO:0019901;GO:0030027;GO:0030178;GO:0030335;GO:0030877;GO:0031274;GO:0031625;GO:0032587;GO:0032886;GO:0043065;GO:…	K02085	-	415607	50025	adenomatous polyposis coli protein isoform X1 [Gallus gallus]	GO:0000281//mitotic cytokinesis;GO:0006974//cellular response to DNA damage stimulus;GO:0007026//negative regulation of microtubule depolymerization;GO:0007050//regulation of cell cycle;GO:0007094//mitotic spindle assembly checkpoint signaling;GO:0008285//negative regulation of cell population proliferation;GO:0008286//insulin receptor signaling pathway;GO:0010942//positive regulation of cell dea…	GO:0000776//kinetochore;GO:0005634//nucleus;GO:0005654//nucleoplasm;GO:0005737//cytoplasm;GO:0005794//Golgi apparatus;GO:0005813//centrosome;GO:0005874//microtubule;GO:0005886//plasma membrane;GO:0005912//adherens junction;GO:0005923//bicellular tight junction;GO:0016328//lateral plasma membrane;GO:0016342//catenin complex;GO:0030027//lamellipodium;GO:0030877//beta-catenin destruction complex;GO:…	GO:0005515//protein binding;GO:0008013//beta-catenin binding;GO:0008017//microtubule binding;GO:0019887//protein kinase regulator activity;GO:0019901//protein kinase binding;GO:0031625//ubiquitin protein ligase binding;GO:0045295//gamma-catenin binding;GO:0051010//microtubule plus-end binding;GO:0070840//dynein complex binding;	ko04810(Regulation of actin cytoskeleton);ko04310(Wnt signaling pathway)
XM_025155608.1	144.12	0.74	158.31	0.81	0	0	0.45	0	0	0	0	0	771493	NC_006088.5	53370683	53545366	-	10215	BTBD11	GO:0005515;GO:0046982;GO:0060395	K10483	-	771493	9589	ankyrin repeat and BTB/POZ domain-containing protein BTBD11 isoform X1 [Gallus gallus]	GO:0060395//SMAD protein signal transduction;	-	GO:0005515//protein binding;GO:0046982//protein heterodimerization activity;	-
XM_015283395.2	99.44	1.16	7.87	0.09	158.31	1.86	0	0	0	0	0	0	421246	NC_006090.5	4123351	4183869	+	8501	RIN2	GO:0007165;GO:0010595;GO:1904906;GO:2001214	K23687	-	421246	6413	ras and Rab interactor 2 isoform X2 [Gallus gallus]	GO:0007165//signal transduction;GO:0010595//positive regulation of endothelial cell migration;GO:1904906//positive regulation of endothelial cell-matrix adhesion via fibronectin;GO:2001214//positive regulation of vasculogenesis;	-	-	-
XM_025153481.1	43.46	0.42	43.45	0.42	84.06	0.83	0	0	0	0	0	0	424908	NC_006096.5	14006333	14047909	-	8337	IL1RAP	GO:0002114;GO:0004908;GO:0005515;GO:0007165;GO:0016020;GO:0016021;GO:0019221;GO:0032736;GO:0032753;GO:0032754;GO:0032755;GO:0038172;GO:0051092;GO:0051965;GO:0098978;GO:0099151;GO:0099545;GO:0099560;GO:1905606	K04723	-	424908	5482	interleukin-1 receptor accessory protein isoform X1 [Gallus gallus]	GO:0007165//signal transduction;GO:0019221//cytokine-mediated signaling pathway;GO:0032736//positive regulation of interleukin-13 production;GO:0032753//positive regulation of interleukin-4 production;GO:0032754//positive regulation of interleukin-5 production;GO:0032755//positive regulation of interleukin-6 production;GO:0038172//interleukin-33-mediated signaling pathway;GO:0051092//positive reg…	GO:0016020//membrane;GO:0016021//integral component of membrane;GO:0098978//glutamatergic synapse;	GO:0002114//interleukin-33 receptor activity;GO:0004908//interleukin-1 receptor activity;GO:0005515//protein binding;	ko04060(Cytokine-cytokine receptor interaction);ko04010(MAPK signaling pathway)
XM_015294626.2	436.85	3.1	212.45	1.5	557.45	3.99	0	0	144.9	1.06	0	0	416667	NC_006101.5	12891653	12969765	-	8872	CREBBP	GO:0000122;GO:0000123;GO:0000785;GO:0001085;GO:0002039;GO:0003682;GO:0003684;GO:0003712;GO:0003713;GO:0003714;GO:0004402;GO:0005515;GO:0005634;GO:0005654;GO:0005737;GO:0006355;GO:0006473;GO:0008134;GO:0008270;GO:0016407;GO:0016573;GO:0016604;GO:0018076;GO:0030511;GO:0031648;GO:0034644;GO:0043426;GO:0045893;GO:0045944;GO:0061733;GO:1990258	K04498	[EC:2.3.1.48]	416667	5868	CREB-binding protein isoform X1 [Gallus gallus]	GO:0000122//negative regulation of transcription by RNA polymerase II;GO:0006355//regulation of transcription, DNA-templated;GO:0006473//protein acetylation;GO:0016573//histone acetylation;GO:0018076//N-terminal peptidyl-lysine acetylation;GO:0030511//positive regulation of transforming growth factor beta receptor signaling pathway;GO:0031648//protein destabilization;GO:0034644//cellular response…	GO:0000123//histone acetyltransferase complex;GO:0000785//chromatin;GO:0005634//nucleus;GO:0005654//nucleoplasm;GO:0005737//cytoplasm;GO:0016604//nuclear body;	GO:0001085//RNA polymerase II-specific DNA-binding transcription factor binding;GO:0002039//p53 binding;GO:0003682//chromatin binding;GO:0003684//damaged DNA binding;GO:0003712//transcription coregulator activity;GO:0003713//transcription coactivator activity;GO:0003714//transcription corepressor activity;GO:0004402//histone acetyltransferase activity;GO:0005515//protein binding;GO:0008134//trans…	ko05164(Influenza A);ko04916(Melanogenesis);ko04520(Adherens junction);ko04350(TGF-beta signaling pathway);ko04330(Notch signaling pathway);ko04310(Wnt signaling pathway);ko04110(Cell cycle);ko04068(FoxO signaling pathway)
XM_015288971.2	0	0	142.2	1.27	135.56	1.23	0	0	0	0	0	0	423895	NC_006093.5	27571265	27617350	-	6603	GPAM	GO:0001817;GO:0004366;GO:0005739;GO:0005886;GO:0006631;GO:0006637;GO:0006641;GO:0006650;GO:0006655;GO:0008374;GO:0008654;GO:0009749;GO:0016746;GO:0019432;GO:0040018;GO:0042104;GO:0044255;GO:0051607;GO:0055089;GO:0055091;GO:0070236	K00629	[EC:2.3.1.15]	423895	6675	glycerol-3-phosphate acyltransferase 1, mitochondrial isoform X1 [Gallus gallus]	GO:0001817//regulation of cytokine production;GO:0006631//fatty acid metabolic process;GO:0006637//acyl-CoA metabolic process;GO:0006641//triglyceride metabolic process;GO:0006650//glycerophospholipid metabolic process;GO:0006655//phosphatidylglycerol biosynthetic process;GO:0008654//phospholipid biosynthetic process;GO:0009749//response to glucose;GO:0019432//triglyceride biosynthetic process;GO…	GO:0005739//mitochondrion;GO:0005886//plasma membrane;	GO:0004366//glycerol-3-phosphate O-acyltransferase activity;GO:0008374//O-acyltransferase activity;GO:0016746//acyltransferase activity;	ko00564(Glycerophospholipid metabolism);ko00561(Glycerolipid metabolism)
XM_004940289.3	130.34	1.74	190.87	2.54	130.46	1.76	0	0	41.65	0.57	0	0	421745	NC_006090.5	63883860	63917078	-	4302	DSE	GO:0005783;GO:0005794;GO:0016020;GO:0030204;GO:0030205;GO:0030208;GO:0047757	K01794	[EC:5.1.3.19]	421745	11114	dermatan-sulfate epimerase isoform X1 [Gallus gallus]	GO:0030204//chondroitin sulfate metabolic process;GO:0030205//dermatan sulfate metabolic process;GO:0030208//dermatan sulfate biosynthetic process;	GO:0005783//endoplasmic reticulum;GO:0005794//Golgi apparatus;GO:0016020//membrane;	GO:0047757//chondroitin-glucuronate 5-epimerase activity;	ko00532(Glycosaminoglycan biosynthesis - chondroitin sulfate / dermatan sulfate)
XM_015280402.2	79.87	0.59	50.52	0.37	281.64	2.09	0	0	0	0	0	0	373906	NC_006127.5	54038940	54331946	-	8685	NRG1	GO:0000187;GO:0003222;GO:0003712;GO:0005102;GO:0005178;GO:0005654;GO:0007399;GO:0008284;GO:0031334;GO:0032148;GO:0038127;GO:0038129;GO:0043125;GO:0045892;GO:0051048;GO:0060379;GO:0060956	K05455	-	373906	11493	pro-neuregulin-1, membrane-bound isoform isoform X1 [Gallus gallus]	GO:0000187//obsolete activation of MAPK activity;GO:0003222//ventricular trabecula myocardium morphogenesis;GO:0007399//nervous system development;GO:0008284//positive regulation of cell population proliferation;GO:0031334//positive regulation of protein-containing complex assembly;GO:0032148//activation of protein kinase B activity;GO:0038127//ERBB signaling pathway;GO:0038129//ERBB3 signaling p…	GO:0005654//nucleoplasm;	GO:0003712//transcription coregulator activity;GO:0005102//signaling receptor binding;GO:0005178//integrin binding;GO:0043125//ErbB-3 class receptor binding;	ko04012(ErbB signaling pathway)
XM_015292204.2	2.62	0.03	87.61	1.06	94.55	1.16	0	0	0	0	0	0	415568	NC_006097.5	19914443	19935213	-	4459	TLE3	GO:0005515;GO:0005634;GO:0005654;GO:0006355;GO:1990907	K04497	-	415568	6155	transducin-like enhancer protein 3 isoform X1 [Gallus gallus]	GO:0006355//regulation of transcription, DNA-templated;	GO:0005634//nucleus;GO:0005654//nucleoplasm;GO:1990907//beta-catenin-TCF complex;	GO:0005515//protein binding;	ko04330(Notch signaling pathway);ko04310(Wnt signaling pathway)
NM_001039267.2	722.95	15.81	879.78	19.14	770.37	16.99	249.92	5.56	555.46	12.55	238.77	5.3	417022	NC_006102.5	11435907	11457069	-	2545	EWSR1	GO:0003676;GO:0003723;GO:0005654;GO:0005730;GO:0006355;GO:0042802	K13209	-	417022	50409	RNA-binding protein EWS isoform X1 [Gallus gallus]	GO:0006355//regulation of transcription, DNA-templated;	GO:0005654//nucleoplasm;GO:0005730//nucleolus;	GO:0003676//nucleic acid binding;GO:0003723//RNA binding;GO:0042802//identical protein binding;	-
NM_204781.1	45.69	0.67	18.56	0.27	114.74	1.7	0	0	0	0	0	0	395559	NC_006096.5	7781132	7892198	-	7333	EPHA4	GO:0000166;GO:0001756;GO:0004672;GO:0004713;GO:0004714;GO:0005003;GO:0005004;GO:0005005;GO:0005515;GO:0005524;GO:0005737;GO:0005768;GO:0005769;GO:0005886;GO:0005887;GO:0006468;GO:0007155;GO:0007169;GO:0007275;GO:0007399;GO:0007411;GO:0007628;GO:0008045;GO:0010977;GO:0016020;GO:0016021;GO:0016301;GO:0016310;GO:0016740;GO:0018108;GO:0021957;GO:0030336;GO:0030424;GO:0030425;GO:0031901;GO:0033674;GO:…	K05105	[EC:2.7.10.1]	395559	3911	ephrin type-A receptor 4 isoform X1 [Gallus gallus]	GO:0001756//somitogenesis;GO:0006468//protein phosphorylation;GO:0007155//cell adhesion;GO:0007169//transmembrane receptor protein tyrosine kinase signaling pathway;GO:0007275//multicellular organism development;GO:0007399//nervous system development;GO:0007411//axon guidance;GO:0007628//adult walking behavior;GO:0008045//motor neuron axon guidance;GO:0010977//negative regulation of neuron projec…	GO:0005737//cytoplasm;GO:0005768//endosome;GO:0005769//early endosome;GO:0005886//plasma membrane;GO:0005887//integral component of plasma membrane;GO:0016020//membrane;GO:0016021//integral component of membrane;GO:0030424//axon;GO:0030425//dendrite;GO:0031901//early endosome membrane;GO:0043005//neuron projection;GO:0043197//dendritic spine;GO:0043235//receptor complex;GO:0098685//Schaffer colla…	GO:0000166//nucleotide binding;GO:0004672//protein kinase activity;GO:0004713//protein tyrosine kinase activity;GO:0004714//transmembrane receptor protein tyrosine kinase activity;GO:0005003//ephrin receptor activity;GO:0005004//GPI-linked ephrin receptor activity;GO:0005005//transmembrane-ephrin receptor activity;GO:0005515//protein binding;GO:0005524//ATP binding;GO:0016301//kinase activity;GO:…	-
XM_015292665.2	357.65	2.14	275.76	1.64	414.65	2.5	78.02	0.47	129.05	0.8	71.04	0.43	430534	NC_006088.5	75327522	75363582	+	9759	FOXM1	GO:0000086;GO:0000122;GO:0000977;GO:0003677;GO:0003700;GO:0006355;GO:0006978;GO:0008284;GO:0019901;GO:0032873;GO:0043565;GO:0045892;GO:0045893;GO:0045944;GO:0046578;GO:0071156;GO:0090344;GO:2000377;GO:2000781	K09406	-	430534	53973	forkhead box protein M1 isoform X1 [Gallus gallus]	GO:0000086//G2/M transition of mitotic cell cycle;GO:0000122//negative regulation of transcription by RNA polymerase II;GO:0006355//regulation of transcription, DNA-templated;GO:0006978//DNA damage response, signal transduction by p53 class mediator resulting in transcription of p21 class mediator;GO:0008284//positive regulation of cell population proliferation;GO:0032873//negative regulation of …	-	GO:0000977//RNA polymerase II transcription regulatory region sequence-specific DNA binding;GO:0003677//DNA binding;GO:0003700//DNA-binding transcription factor activity;GO:0019901//protein kinase binding;GO:0043565//sequence-specific DNA binding;	ko04218(Cellular senescence)
XM_015286762.2	403.57	5.97	396.57	5.84	502.58	7.5	0	0	273.24	4.18	83.81	1.26	396455	NC_006092.5	18140097	18164064	+	3986	CTTN	GO:0001726;GO:0002102;GO:0005515;GO:0005522;GO:0005737;GO:0005794;GO:0005829;GO:0005884;GO:0005886;GO:0005938;GO:0006886;GO:0006930;GO:0008076;GO:0030027;GO:0030041;GO:0030427;GO:0030833;GO:0030838;GO:0030863;GO:0030864;GO:0043231;GO:0045987;GO:0051015;GO:0097062;GO:1903146;GO:1990023;GO:2001237	K06106	-	396455	5818	src substrate protein p85 precursor [Gallus gallus]	GO:0006886//intracellular protein transport;GO:0006930//substrate-dependent cell migration, cell extension;GO:0030041//actin filament polymerization;GO:0030833//regulation of actin filament polymerization;GO:0030838//positive regulation of actin filament polymerization;GO:0045987//positive regulation of smooth muscle contraction;GO:0097062//dendritic spine maintenance;GO:1903146//regulation of au…	GO:0001726//ruffle;GO:0002102//podosome;GO:0005737//cytoplasm;GO:0005794//Golgi apparatus;GO:0005829//cytosol;GO:0005884//actin filament;GO:0005886//plasma membrane;GO:0005938//cell cortex;GO:0008076//voltage-gated potassium channel complex;GO:0030027//lamellipodium;GO:0030427//site of polarized growth;GO:0030863//cortical cytoskeleton;GO:0030864//cortical actin cytoskeleton;GO:0043231//intracell…	GO:0005515//protein binding;GO:0005522//profilin binding;GO:0051015//actin filament binding;	ko04530(Tight junction)
XM_015277572.2	130.17	1.57	0	0	174.14	2.12	0	0	0	0	0	0	427139	NC_006127.5	16881707	16926047	-	4862	SLC38A9	GO:0003333;GO:0005764;GO:0005765;GO:0005770;GO:0015171;GO:0015190;GO:0032008;GO:0061459;GO:0071230;GO:0071986;GO:1905103	K14995	-	427139	52996	sodium-coupled neutral amino acid transporter 9 isoform X1 [Gallus gallus]	GO:0003333//amino acid transmembrane transport;GO:0032008//positive regulation of TOR signaling;GO:0071230//cellular response to amino acid stimulus;	GO:0005764//lysosome;GO:0005765//lysosomal membrane;GO:0005770//late endosome;GO:0071986//Ragulator complex;GO:1905103//integral component of lysosomal membrane;	GO:0015171//amino acid transmembrane transporter activity;GO:0015190//L-leucine transmembrane transporter activity;GO:0061459//L-arginine transmembrane transporter activity;	ko04150(mTOR signaling pathway)
XM_004940575.3	208.27	2.6	285.72	3.55	239.16	3.01	139.24	1.77	0	0	0	0	422136	NC_006091.5	1648820	1669071	-	4221	OCRL	GO:0007165;GO:0046856;GO:0052745	K01099	[EC:3.1.3.36]	422136	2872	inositol polyphosphate 5-phosphatase OCRL-1 isoform X1 [Gallus gallus]	GO:0007165//signal transduction;GO:0046856//phosphatidylinositol dephosphorylation;	-	GO:0052745//inositol phosphate phosphatase activity;	ko04070(Phosphatidylinositol signaling system);ko00562(Inositol phosphate metabolism)
XM_015297556.2	0	0	115.04	0.52	121.92	0.56	0	0	0	0	0	0	419542	NC_006110.5	142792	202595	-	11497	ARID1A	GO:0003677;GO:0006338;GO:0016514;GO:0035060	K11653	-	419542	207	AT-rich interactive domain-containing protein 1A isoform X1 [Gallus gallus]	GO:0006338//chromatin remodeling;	GO:0016514//SWI/SNF complex;GO:0035060//brahma complex;	GO:0003677//DNA binding;	-
XM_004945923.3	131.77	1.11	0	0	185.46	1.58	0	0	0	0	0	0	417166	NC_006104.5	7022279	7049525	-	6280	TSC1	-	K07206	-	417166	2554	hamartin isoform X1 [Gallus gallus]	-	-	-	ko05168(Herpes simplex virus 1 infection);ko04910(Insulin signaling pathway);ko04218(Cellular senescence);ko04150(mTOR signaling pathway);ko04140(Autophagy - animal)
XM_427969.6	624	7.42	613	7.25	685	8.22	250	3.03	236	2.9	285	3.44	430410	NC_006098.5	13981830	14028312	+	4428	VAT1L	GO:0008270;GO:0016491;GO:0055114	-	-	430410	53930	LOW QUALITY PROTEIN: synaptic vesicle membrane protein VAT-1 homolog-like [Gallus gallus]	GO:0055114//obsolete oxidation-reduction process;	-	GO:0008270//zinc ion binding;GO:0016491//oxidoreductase activity;	-
XM_015277444.2	112.54	0.76	120.75	0.81	0	0	0	0	0	0	0	0	431652	NC_006127.5	7543711	7580481	+	8297	UBAP1	GO:0000813;GO:0005515;GO:0005737;GO:0005829;GO:0005886;GO:0043130;GO:0043162;GO:0043231	K24629	-	431652	14547	ubiquitin-associated protein 1 [Gallus gallus]	GO:0043162//ubiquitin-dependent protein catabolic process via the multivesicular body sorting pathway;	GO:0000813//ESCRT I complex;GO:0005737//cytoplasm;GO:0005829//cytosol;GO:0005886//plasma membrane;GO:0043231//intracellular membrane-bounded organelle;	GO:0005515//protein binding;GO:0043130//ubiquitin binding;	-
XM_015299895.2	111.92	0.85	120.16	0.91	0	0	0	0	0	0	0	0	395146	NC_006115.5	2462662	2520532	+	7831	TCF3	GO:0000122;GO:0000785;GO:0000791;GO:0000978;GO:0001102;GO:0001227;GO:0001228;GO:0003677;GO:0003700;GO:0005634;GO:0005654;GO:0005667;GO:0005737;GO:0008134;GO:0031435;GO:0033152;GO:0042803;GO:0043425;GO:0045893;GO:0045944;GO:0046982;GO:0046983;GO:0051091;GO:0070491;GO:0070644;GO:0070888;GO:0090575	K09063	-	395146	739	transcription factor E2-alpha isoform X1 [Gallus gallus]	GO:0000122//negative regulation of transcription by RNA polymerase II;GO:0033152//immunoglobulin V(D)J recombination;GO:0045893//positive regulation of transcription, DNA-templated;GO:0045944//positive regulation of transcription by RNA polymerase II;GO:0051091//positive regulation of DNA-binding transcription factor activity;	GO:0000785//chromatin;GO:0000791//euchromatin;GO:0005634//nucleus;GO:0005654//nucleoplasm;GO:0005667//transcription regulator complex;GO:0005737//cytoplasm;GO:0090575//RNA polymerase II transcription regulator complex;	GO:0000978//RNA polymerase II cis-regulatory region sequence-specific DNA binding;GO:0001102//RNA polymerase II-specific DNA-binding transcription factor binding;GO:0001227//DNA-binding transcription repressor activity, RNA polymerase II-specific;GO:0001228//DNA-binding transcription activator activity, RNA polymerase II-specific;GO:0003677//DNA binding;GO:0003700//DNA-binding transcription facto…	-
XM_003643015.3	686	13.68	706	14.01	690	13.88	327	6.64	277	5.71	270	5.47	427247	NC_006127.5	34893647	34958475	+	2659	MAMDC2	GO:0005783;GO:0016020	-	-	427247	11246	MAM domain-containing protein 2 [Gallus gallus]	-	GO:0005783//endoplasmic reticulum;GO:0016020//membrane;	-	-
XM_015299601.2	123.71	2.82	0	0	178.05	4.09	0	0	0	0	0	0	420027	NC_006114.5	7716059	7731541	-	4592	STAT3	GO:0000785;GO:0000976;GO:0000978;GO:0000981;GO:0001103;GO:0001228;GO:0001659;GO:0001754;GO:0003677;GO:0003700;GO:0004879;GO:0005634;GO:0005654;GO:0005667;GO:0005737;GO:0005829;GO:0005886;GO:0006355;GO:0006357;GO:0006366;GO:0006606;GO:0006952;GO:0006954;GO:0007165;GO:0007259;GO:0008134;GO:0008283;GO:0008285;GO:0010507;GO:0010628;GO:0016310;GO:0019221;GO:0019827;GO:0019901;GO:0019903;GO:0019953;GO:…	K04692	-	420027	2374	signal transducer and activator of transcription 3 [Gallus gallus]	GO:0001659//temperature homeostasis;GO:0001754//eye photoreceptor cell differentiation;GO:0006355//regulation of transcription, DNA-templated;GO:0006357//regulation of transcription by RNA polymerase II;GO:0006366//transcription by RNA polymerase II;GO:0006606//protein import into nucleus;GO:0006952//defense response;GO:0006954//inflammatory response;GO:0007165//signal transduction;GO:0007259//re…	GO:0000785//chromatin;GO:0005634//nucleus;GO:0005654//nucleoplasm;GO:0005667//transcription regulator complex;GO:0005737//cytoplasm;GO:0005829//cytosol;GO:0005886//plasma membrane;GO:0090575//RNA polymerase II transcription regulator complex;	GO:0000976//transcription cis-regulatory region binding;GO:0000978//RNA polymerase II cis-regulatory region sequence-specific DNA binding;GO:0000981//DNA-binding transcription factor activity, RNA polymerase II-specific;GO:0001103//RNA polymerase II-specific DNA-binding transcription factor binding;GO:0001228//DNA-binding transcription activator activity, RNA polymerase II-specific;GO:0003677//DN…	ko04920(Adipocytokine signaling pathway);ko04217(Necroptosis);ko04068(FoxO signaling pathway)
XM_004934335.3	1023.11	5.34	0	0	416.52	2.19	0	0	0	0	0.01	0	416938	NC_006102.5	8409395	8505493	+	10095	CABIN1	GO:0005515;GO:0005654;GO:0005829;GO:0006336;GO:0016235	K17613	-	416938	50388	calcineurin-binding protein cabin-1 isoform X1 [Gallus gallus]	GO:0006336//DNA replication-independent chromatin assembly;	GO:0005654//nucleoplasm;GO:0005829//cytosol;GO:0016235//aggresome;	GO:0005515//protein binding;	-
XM_025150540.1	955.96	24.4	884.2	22.45	669.44	17.23	535.01	13.9	181.26	4.78	103.15	2.67	374254	NC_006092.5	14250723	14289845	-	2557	LSP1	GO:0003779;GO:0007165	K14957	-	374254	4964	lymphocyte-specific protein 1 isoform X1 [Gallus gallus]	GO:0007165//signal transduction;	-	GO:0003779//actin binding;	ko04625(C-type lectin receptor signaling pathway)
XM_003642969.4	232.4	1.32	276.65	1.57	479.92	2.75	143.5	0.83	0	0	0	0	768856	NC_006127.5	7668842	7770727	-	9234	FAM219A	-	-	-	768856	4346	protein FAM219A isoform X1 [Gallus gallus]	-	-	-	-
XM_015279196.2	145.38	1.66	108.43	1.23	0	0	0	0	0	0	0	0	418945	NC_006088.5	178986655	179102540	-	4902	SGCG	GO:0005886;GO:0016011;GO:0016012;GO:0016021;GO:0042383	K12564	-	418945	12861	gamma-sarcoglycan isoform X1 [Gallus gallus]	-	GO:0005886//plasma membrane;GO:0016011//dystroglycan complex;GO:0016012//sarcoglycan complex;GO:0016021//integral component of membrane;GO:0042383//sarcolemma;	-	-
XM_015289202.2	148.03	1.29	0	0	109	0.96	0	0	0	0	0.07	0	423986	NC_006094.5	421873	611515	+	6753	COL5A2	GO:0001501;GO:0005201;GO:0005515;GO:0005581;GO:0005588;GO:0030199;GO:0043588;GO:0046332;GO:0048592;GO:0071230;GO:1903225	K19721	-	423986	1798	collagen alpha-2(V) chain isoform X1 [Gallus gallus]	GO:0001501//skeletal system development;GO:0030199//collagen fibril organization;GO:0043588//skin development;GO:0048592//eye morphogenesis;GO:0071230//cellular response to amino acid stimulus;GO:1903225//negative regulation of endodermal cell differentiation;	GO:0005581//collagen trimer;GO:0005588//collagen type V trimer;	GO:0005201//extracellular matrix structural constituent;GO:0005515//protein binding;GO:0046332//SMAD binding;	-
XM_015285132.2	101.56	1.01	130.5	1.29	0	0	0	0	0	0	0	0	422042	NC_006090.5	107524961	107539475	-	10330	PAQR8	GO:0003707;GO:0005496;GO:0005794;GO:0005886;GO:0016020;GO:0016021;GO:0038023;GO:0043401;GO:0048545	K25040	-	422042	51600	membrane progestin receptor beta isoform X2 [Gallus gallus]	GO:0043401//steroid hormone mediated signaling pathway;GO:0048545//response to steroid hormone;	GO:0005794//Golgi apparatus;GO:0005886//plasma membrane;GO:0016020//membrane;GO:0016021//integral component of membrane;	GO:0003707//steroid hormone receptor activity;GO:0005496//steroid binding;GO:0038023//signaling receptor activity;	-
XM_004937065.3	97.06	0.76	0	0	100.5	0.8	0	0	0	0	0	0	424785	NC_006096.5	10207228	10273834	-	7781	TRIP12	GO:0004842;GO:0005634;GO:0005654;GO:0006281;GO:0006974;GO:0008270;GO:0016567;GO:0045995	K10590	[EC:2.3.2.26]	424785	2117	E3 ubiquitin-protein ligase TRIP12 isoform X1 [Gallus gallus]	GO:0006281//DNA repair;GO:0006974//cellular response to DNA damage stimulus;GO:0016567//protein ubiquitination;GO:0045995//regulation of embryonic development;	GO:0005634//nucleus;GO:0005654//nucleoplasm;	GO:0004842//ubiquitin-protein transferase activity;GO:0008270//zinc ion binding;	ko04120(Ubiquitin mediated proteolysis)
XM_015293739.2	96.13	0.86	115.51	1.03	0	0	0	0	0	0	0	0	395512	NC_006100.5	11389367	11652875	+	6189	EBF1	GO:0003677;GO:0003700;GO:0006355;GO:0046983	K09103	-	395512	49357	transcription factor COE1 isoform X1 [Gallus gallus]	GO:0006355//regulation of transcription, DNA-templated;	-	GO:0003677//DNA binding;GO:0003700//DNA-binding transcription factor activity;GO:0046983//protein dimerization activity;	-
NM_001305193.1	0	0	120.45	2.49	181.86	3.81	0	0	0	0	0	0	419957	NC_006114.5	5203843	5217272	-	4662	STRADA	GO:0004672;GO:0005524;GO:0005634;GO:0005654;GO:0005737;GO:0005829;GO:0006468;GO:0006611;GO:0019900;GO:0030295;GO:0032147;GO:0043539	K08271	-	419957	51138	STE20-related kinase adapter protein alpha isoform 1 [Gallus gallus]	GO:0006468//protein phosphorylation;GO:0006611//protein export from nucleus;GO:0032147//activation of protein kinase activity;	GO:0005634//nucleus;GO:0005654//nucleoplasm;GO:0005737//cytoplasm;GO:0005829//cytosol;	GO:0004672//protein kinase activity;GO:0005524//ATP binding;GO:0019900//kinase binding;GO:0030295//protein kinase activator activity;GO:0043539//protein serine/threonine kinase activator activity;	ko04150(mTOR signaling pathway)
XM_015280283.2	387.98	11.2	436.52	12.53	477.75	13.91	122.66	3.6	157.9	4.71	146.17	4.28	427243	NC_006127.5	34485608	34580468	+	3920	PIP5K1B	GO:0001931;GO:0005829;GO:0006661;GO:0016307;GO:0016308;GO:0046488	K00889	[EC:2.7.1.68]	427243	53028	phosphatidylinositol 4-phosphate 5-kinase type-1 beta isoform X1 [Gallus gallus]	GO:0006661//phosphatidylinositol biosynthetic process;GO:0046488//phosphatidylinositol metabolic process;	GO:0001931//uropod;GO:0005829//cytosol;	GO:0016307//phosphatidylinositol phosphate kinase activity;GO:0016308//1-phosphatidylinositol-4-phosphate 5-kinase activity;	ko04810(Regulation of actin cytoskeleton);ko04510(Focal adhesion);ko04144(Endocytosis);ko04070(Phosphatidylinositol signaling system);ko00562(Inositol phosphate metabolism)
XM_015292967.2	454.35	4.59	317.99	3.2	353.91	3.61	234.67	2.42	43.49	0.45	0	0	395886	NC_006099.5	15882857	15970475	+	5887	MITF	GO:0000122;GO:0000978;GO:0000981;GO:0001228;GO:0003677;GO:0003682;GO:0003700;GO:0005634;GO:0005737;GO:0006355;GO:0006357;GO:0010468;GO:0010628;GO:0016055;GO:0030154;GO:0030316;GO:0030318;GO:0030336;GO:0032991;GO:0042127;GO:0043010;GO:0043066;GO:0043473;GO:0044336;GO:0045165;GO:0045670;GO:0045893;GO:0045944;GO:0046849;GO:0046983;GO:0065003;GO:0070888;GO:2000144;GO:2001141	K09455	-	395886	49531	microphthalmia-associated transcription factor isoform X1 [Gallus gallus]	GO:0000122//negative regulation of transcription by RNA polymerase II;GO:0006355//regulation of transcription, DNA-templated;GO:0006357//regulation of transcription by RNA polymerase II;GO:0010468//regulation of gene expression;GO:0010628//positive regulation of gene expression;GO:0016055//Wnt signaling pathway;GO:0030154//cell differentiation;GO:0030316//osteoclast differentiation;GO:0030318//me…	GO:0005634//nucleus;GO:0005737//cytoplasm;GO:0032991//protein-containing complex;	GO:0000978//RNA polymerase II cis-regulatory region sequence-specific DNA binding;GO:0000981//DNA-binding transcription factor activity, RNA polymerase II-specific;GO:0001228//DNA-binding transcription activator activity, RNA polymerase II-specific;GO:0003677//DNA binding;GO:0003682//chromatin binding;GO:0003700//DNA-binding transcription factor activity;GO:0046983//protein dimerization activity;…	ko04916(Melanogenesis);ko04137(Mitophagy - animal)
XM_015276067.2	450.06	4.23	385.92	3.61	652.58	6.19	50.09	0.48	218.87	2.13	207.41	1.98	421924	NC_006090.5	95874101	95934057	-	6822	KIDINS220	GO:0001701;GO:0005515;GO:0048813	K12460	-	421924	51565	kinase D-interacting substrate of 220 kDa isoform X1 [Gallus gallus]	GO:0001701//in utero embryonic development;GO:0048813//dendrite morphogenesis;	-	GO:0005515//protein binding;	-
XM_015287507.2	114.68	0.82	0	0	93.26	0.68	0	0	0	0	0	0	423541	NC_006092.5	55410954	55457200	-	7290	ARID4A	GO:0003677;GO:0005634;GO:0005654;GO:0005829;GO:0005886;GO:0006349;GO:0007283;GO:0017053;GO:0034773;GO:0036124;GO:0045892;GO:0045944;GO:0048821;GO:0080182;GO:0097368	K19194	-	423541	51990	AT-rich interactive domain-containing protein 4A isoform X1 [Gallus gallus]	GO:0006349//regulation of gene expression by genetic imprinting;GO:0007283//spermatogenesis;GO:0034773//histone H4-K20 trimethylation;GO:0036124//histone H3-K9 trimethylation;GO:0045892//negative regulation of transcription, DNA-templated;GO:0045944//positive regulation of transcription by RNA polymerase II;GO:0048821//erythrocyte development;GO:0080182//histone H3-K4 trimethylation;GO:0097368//e…	GO:0005634//nucleus;GO:0005654//nucleoplasm;GO:0005829//cytosol;GO:0005886//plasma membrane;GO:0017053//transcription repressor complex;	GO:0003677//DNA binding;	-
XM_004941488.3	31.11	0.41	95.02	1.23	27.85	0.37	0	0	0	0	0	0	423124	NC_006092.5	16985038	16996090	+	4167	BEST1	GO:0005254;GO:0006821;GO:0009925;GO:0016323;GO:0030321;GO:0034707;GO:0042802;GO:1902476	K13878	-	423124	5453	bestrophin-1 isoform X1 [Gallus gallus]	GO:0006821//chloride transport;GO:0030321//transepithelial chloride transport;GO:1902476//chloride transmembrane transport;	GO:0009925//basal plasma membrane;GO:0016323//basolateral plasma membrane;GO:0034707//chloride channel complex;	GO:0005254//chloride channel activity;GO:0042802//identical protein binding;	-
XM_015282331.2	33.8	0.47	79.12	1.09	40.15	0.56	0	0	0	0	0	0	420970	NC_006089.5	85678766	85684178	+	4178	CCDC127	-	-	-	420970	9945	coiled-coil domain-containing protein 127 [Gallus gallus]	-	-	-	-
XM_025150742.1	91.17	0.56	0	0	119.56	0.74	0	0	0	0	0	0	423327	NC_006092.5	36443905	36556629	-	9612	RALGAPA1	GO:0005096;GO:0005634;GO:0043547;GO:0051056	K25768	-	423327	7666	ral GTPase-activating protein subunit alpha-1 isoform X1 [Gallus gallus]	GO:0043547//positive regulation of GTPase activity;GO:0051056//regulation of small GTPase mediated signal transduction;	GO:0005634//nucleus;	GO:0005096//GTPase activator activity;	-
XM_025146647.1	0	0	91.84	1.11	122.66	1.5	0	0	0	0	0	0	396083	NC_006088.5	39190931	39536618	+	4793	SYT1	GO:0000149;GO:0001786;GO:0005509;GO:0005544;GO:0005737;GO:0005794;GO:0005886;GO:0007269;GO:0008021;GO:0014059;GO:0016020;GO:0016021;GO:0016079;GO:0016192;GO:0017075;GO:0017156;GO:0017158;GO:0019905;GO:0030054;GO:0030141;GO:0030154;GO:0030276;GO:0030424;GO:0030658;GO:0030672;GO:0031045;GO:0031410;GO:0042584;GO:0042734;GO:0043005;GO:0045202;GO:0046872;GO:0048306;GO:0048488;GO:0048791;GO:0050750;GO:…	K15290	-	396083	7852	synaptotagmin-1 [Gallus gallus]	GO:0007269//neurotransmitter secretion;GO:0014059//regulation of dopamine secretion;GO:0016079//synaptic vesicle exocytosis;GO:0016192//vesicle-mediated transport;GO:0017156//calcium-ion regulated exocytosis;GO:0017158//regulation of calcium ion-dependent exocytosis;GO:0030154//cell differentiation;GO:0048488//synaptic vesicle endocytosis;GO:0048791//calcium ion-regulated exocytosis of neurotrans…	GO:0005737//cytoplasm;GO:0005794//Golgi apparatus;GO:0005886//plasma membrane;GO:0008021//synaptic vesicle;GO:0016020//membrane;GO:0016021//integral component of membrane;GO:0030054//cell junction;GO:0030141//secretory granule;GO:0030424//axon;GO:0030658//transport vesicle membrane;GO:0030672//synaptic vesicle membrane;GO:0031045//dense core granule;GO:0031410//cytoplasmic vesicle;GO:0042584//chr…	GO:0000149//SNARE binding;GO:0001786//phosphatidylserine binding;GO:0005509//calcium ion binding;GO:0005544//calcium-dependent phospholipid binding;GO:0017075//syntaxin-1 binding;GO:0019905//syntaxin binding;GO:0030276//clathrin binding;GO:0046872//metal ion binding;GO:0048306//calcium-dependent protein binding;GO:0050750//low-density lipoprotein particle receptor binding;GO:0061891//calcium ion …	-
XM_025150018.1	0	0	91.45	1.22	121.19	1.64	0	0	0.38	0.01	0	0	418703	NC_006088.5	133893037	133946437	-	6389	REV1	GO:0003684;GO:0006281;GO:0009411;GO:0016779;GO:0017125;GO:0042276	K03515	[EC:2.7.7.-]	418703	12573	DNA repair protein REV1 isoform X1 [Gallus gallus]	GO:0006281//DNA repair;GO:0009411//response to UV;GO:0042276//error-prone translesion synthesis;	-	GO:0003684//damaged DNA binding;GO:0016779//nucleotidyltransferase activity;GO:0017125//deoxycytidyl transferase activity;	ko03460(Fanconi anemia pathway)
XM_015289576.2	126.21	1.75	216.08	2.97	0	0	0	0	0	0	0	0	100859627	NC_006094.5	15822743	15840562	-	6462	HNRNPA3	GO:0003676;GO:0005634;GO:0005654;GO:0071013	K12741	-	100859627	63519	heterogeneous nuclear ribonucleoprotein A3 isoform X1 [Gallus gallus]	-	GO:0005634//nucleus;GO:0005654//nucleoplasm;GO:0071013//catalytic step 2 spliceosome;	GO:0003676//nucleic acid binding;	ko03040(Spliceosome)
XM_015276866.2	0	0	104	1.34	83.62	1.09	0	0	0	0	0	0	424756	NC_006096.5	1655074	1674665	-	4201	SAP130	GO:0006355	K19192	-	424756	1470	histone deacetylase complex subunit SAP130 isoform X1 [Gallus gallus]	GO:0006355//regulation of transcription, DNA-templated;	-	-	-
XM_015289354.2	583.51	10.86	806.65	14.94	673.08	12.64	306.48	5.81	249.15	4.79	342.39	6.47	417967	NC_006088.5	48904685	48942465	-	2889	PLBD1	GO:0004620;GO:0005615	-	-	417967	50639	phospholipase B-like 1 isoform X1 [Gallus gallus]	-	GO:0005615//extracellular space;	GO:0004620//phospholipase activity;	-
XM_015287584.2	834.57	5.42	603.48	3.9	768.65	5.03	258.49	1.71	407.08	2.73	325.43	2.15	100857885	NC_006088.5	56152240	56310825	+	11373	KIAA1549	GO:0032391	-	-	100857885	66121	UPF0606 protein KIAA1549 homolog isoform X1 [Gallus gallus]	-	GO:0032391//photoreceptor connecting cilium;	-	-
XM_015292780.2	52.24	0.72	73.24	1	26.31	0.37	0	0	0	0	0	0	415914	NC_006099.5	2162296	2173445	-	5840	C12H3orf18	GO:0016020;GO:0016021	-	-	415914	1601	uncharacterized protein C3orf18 homolog isoform X1 [Gallus gallus]	-	GO:0016020//membrane;GO:0016021//integral component of membrane;	-	-
XM_025154005.1	1247.51	6.99	1566.53	8.73	1573.35	8.89	44.11	0.25	979.74	5.67	111.85	0.64	415395	NC_006097.5	6784361	7042657	+	9697	THSD4	GO:0001527;GO:0031012;GO:0048251	K23377	-	415395	2998	thrombospondin type-1 domain-containing protein 4 isoform X1 [Gallus gallus]	GO:0048251//elastic fiber assembly;	GO:0001527//microfibril;GO:0031012//extracellular matrix;	-	ko04350(TGF-beta signaling pathway)
XM_015283745.2	350.94	2.81	350.6	2.8	360.79	2.92	111.44	0.91	198.68	1.65	0	0	421478	NC_006090.5	33641548	33686756	-	6833	PRKD3	GO:0004672;GO:0004674;GO:0005524;GO:0005654;GO:0005829;GO:0006468;GO:0016301;GO:0035556	K06070	[EC:2.7.11.13]	421478	8057	serine/threonine-protein kinase D3 [Gallus gallus]	GO:0006468//protein phosphorylation;GO:0035556//intracellular signal transduction;	GO:0005654//nucleoplasm;GO:0005829//cytosol;	GO:0004672//protein kinase activity;GO:0004674//protein serine/threonine kinase activity;GO:0005524//ATP binding;GO:0016301//kinase activity;	-
XM_015299424.2	330.24	5.06	0	0	166.48	2.57	0	0	0	0	0	0	373946	NC_006114.5	5594292	5609647	-	4208	ITGA3	GO:0001764;GO:0002020;GO:0005886;GO:0007155;GO:0007613;GO:0008305;GO:0009897;GO:0009986;GO:0016323;GO:0017015;GO:0030111;GO:0030324;GO:0030510;GO:0031527;GO:0034667;GO:0035024;GO:0035640;GO:0043235;GO:0043588;GO:0045202;GO:0046982;GO:0048333;GO:0060076;GO:0071944;GO:0072006;GO:0097060;GO:0097062;GO:0097205;GO:1903078	K06482	-	373946	48970	integrin alpha-3 isoform X1 [Gallus gallus]	GO:0001764//neuron migration;GO:0007155//cell adhesion;GO:0007613//memory;GO:0017015//regulation of transforming growth factor beta receptor signaling pathway;GO:0030111//regulation of Wnt signaling pathway;GO:0030324//lung development;GO:0030510//regulation of BMP signaling pathway;GO:0035024//negative regulation of Rho protein signal transduction;GO:0035640//exploration behavior;GO:0043588//ski…	GO:0005886//plasma membrane;GO:0008305//integrin complex;GO:0009897//external side of plasma membrane;GO:0009986//cell surface;GO:0016323//basolateral plasma membrane;GO:0031527//filopodium membrane;GO:0034667//integrin alpha3-beta1 complex;GO:0043235//receptor complex;GO:0045202//synapse;GO:0060076//excitatory synapse;GO:0071944//cell periphery;GO:0097060//synaptic membrane;	GO:0002020//protease binding;GO:0046982//protein heterodimerization activity;	ko04810(Regulation of actin cytoskeleton);ko04512(ECM-receptor interaction);ko04510(Focal adhesion)
XM_025151566.1	89.61	0.76	0	0	128.07	1.1	0.01	0	0.41	0	0	0	769935	NC_006088.5	26047195	26460767	-	7511	FOXP2	GO:0003677;GO:0003700;GO:0006355;GO:0021757;GO:0021758;GO:0021987;GO:0042802;GO:0042803;GO:0043565;GO:0045892	K09409	-	769935	7164	forkhead box protein P2 isoform X6 [Gallus gallus]	GO:0006355//regulation of transcription, DNA-templated;GO:0021757//caudate nucleus development;GO:0021758//putamen development;GO:0021987//cerebral cortex development;GO:0045892//negative regulation of transcription, DNA-templated;	-	GO:0003677//DNA binding;GO:0003700//DNA-binding transcription factor activity;GO:0042802//identical protein binding;GO:0042803//protein homodimerization activity;GO:0043565//sequence-specific DNA binding;	-
NM_001031126.2	131.44	1.42	0	0	236.59	2.57	0	0	0	0	0	0	422380	NC_006091.5	17200169	17297896	+	7598	NRK	GO:0000166;GO:0004672;GO:0005524;GO:0006468	K04407	[EC:2.7.11.1]	422380	12586	nik-related protein kinase [Gallus gallus]	GO:0006468//protein phosphorylation;	-	GO:0000166//nucleotide binding;GO:0004672//protein kinase activity;GO:0005524//ATP binding;	ko04010(MAPK signaling pathway)
XM_015289351.2	84.59	1.08	0	0	116.65	1.5	0	0	0	0	0	0	424000	NC_006094.5	2277017	2328675	+	4446	NCKAP1	GO:0010592;GO:0016601;GO:0031209;GO:0031267;GO:2000601	K05750	-	424000	1985	nck-associated protein 1 isoform X1 [Gallus gallus]	GO:0010592//positive regulation of lamellipodium assembly;GO:0016601//Rac protein signal transduction;GO:2000601//positive regulation of Arp2/3 complex-mediated actin nucleation;	GO:0031209//SCAR complex;	GO:0031267//small GTPase binding;	ko05132(Salmonella infection);ko04810(Regulation of actin cytoskeleton)
XM_015279207.2	83.61	1.54	76.66	1.4	0	0	0	0	0	0	0	0	415679	NC_006098.5	1702365	1712668	+	2882	MTSS1L	GO:0001726;GO:0003779;GO:0003785;GO:0005096;GO:0005546;GO:0005886;GO:0007009;GO:0030027;GO:0030864;GO:0031267;GO:0032587;GO:0036120;GO:0061024;GO:0090630;GO:0097178;GO:0097581	K20128	-	415679	50047	MTSS1-like protein isoform X1 [Gallus gallus]	GO:0007009//plasma membrane organization;GO:0036120//cellular response to platelet-derived growth factor stimulus;GO:0061024//membrane organization;GO:0090630//activation of GTPase activity;GO:0097178//ruffle assembly;GO:0097581//lamellipodium organization;	GO:0001726//ruffle;GO:0005886//plasma membrane;GO:0030027//lamellipodium;GO:0030864//cortical actin cytoskeleton;GO:0032587//ruffle membrane;	GO:0003779//actin binding;GO:0003785//actin monomer binding;GO:0005096//GTPase activator activity;GO:0005546//phosphatidylinositol-4,5-bisphosphate binding;GO:0031267//small GTPase binding;	-
NM_001080210.1	105.95	1.85	79.13	1.37	25.14	0.44	0	0	4.45	0.08	0	0	416687	NC_006088.5	1655499	1679712	-	4014	FBXO18	GO:0000737;GO:0000785;GO:0001934;GO:0003677;GO:0003678;GO:0003690;GO:0003697;GO:0005515;GO:0005524;GO:0005634;GO:0006974;GO:0008219;GO:0015616;GO:0016567;GO:0016787;GO:0019005;GO:0031297;GO:0043138;GO:0072429;GO:1902231;GO:2000042	K10300	[EC:5.6.2.4]	416687	6188	F-box DNA helicase 1 isoform X1 [Gallus gallus]	GO:0000737//DNA catabolic process, endonucleolytic;GO:0001934//positive regulation of protein phosphorylation;GO:0006974//cellular response to DNA damage stimulus;GO:0008219//cell death;GO:0016567//protein ubiquitination;GO:0031297//replication fork processing;GO:0072429//response to intra-S DNA damage checkpoint signaling;GO:1902231//positive regulation of intrinsic apoptotic signaling pathway i…	GO:0000785//chromatin;GO:0005634//nucleus;GO:0019005//SCF ubiquitin ligase complex;	GO:0003677//DNA binding;GO:0003678//DNA helicase activity;GO:0003690//double-stranded DNA binding;GO:0003697//single-stranded DNA binding;GO:0005515//protein binding;GO:0005524//ATP binding;GO:0015616//DNA translocase activity;GO:0016787//hydrolase activity;GO:0043138//3'-5' DNA helicase activity;	-
XM_015287697.2	455	18.85	454	18.7	407	17	145	6.11	150	6.42	157	6.61	771832	NC_006092.5	38322843	38327892	-	1306	PGF	GO:0008083;GO:0016020	K16859	-	771832	57081	placenta growth factor [Gallus gallus]	-	GO:0016020//membrane;	GO:0008083//growth factor activity;	ko04510(Focal adhesion);ko04010(MAPK signaling pathway)
XM_015299098.2	0	0	117.85	1.23	208.98	2.21	0	0	0	0	0	0	419822	NC_006113.5	1791709	1811822	-	7299	PIK3C2B	GO:0001727;GO:0005654;GO:0005829;GO:0009267;GO:0016236;GO:0016301;GO:0030139;GO:0035091;GO:0036092;GO:0043491;GO:0046854;GO:0048015;GO:1905037	K00923	[EC:2.7.1.154]	419822	51098	phosphatidylinositol 4-phosphate 3-kinase C2 domain-containing subunit beta [Gallus gallus]	GO:0009267//cellular response to starvation;GO:0016236//macroautophagy;GO:0036092//phosphatidylinositol-3-phosphate biosynthetic process;GO:0043491//protein kinase B signaling;GO:0046854//phosphatidylinositol phosphate biosynthetic process;GO:0048015//phosphatidylinositol-mediated signaling;GO:1905037//autophagosome organization;	GO:0005654//nucleoplasm;GO:0005829//cytosol;GO:0030139//endocytic vesicle;	GO:0001727//lipid kinase activity;GO:0016301//kinase activity;GO:0035091//phosphatidylinositol binding;	ko05132(Salmonella infection);ko04070(Phosphatidylinositol signaling system);ko00562(Inositol phosphate metabolism)
XM_015293444.2	74.11	0.61	73.9	0.6	0	0	0	0	0	0	0	0	427583	NC_006099.5	6175642	6281996	+	7087	FBLN2	GO:0005509;GO:0005515;GO:0005576;GO:0010811;GO:0030198;GO:0050840;GO:0062023	K17307	-	427583	3810	fibulin-2 [Gallus gallus]	GO:0010811//positive regulation of cell-substrate adhesion;GO:0030198//extracellular matrix organization;	GO:0005576//extracellular region;GO:0062023//collagen-containing extracellular matrix;	GO:0005509//calcium ion binding;GO:0005515//protein binding;GO:0050840//extracellular matrix binding;	-
XM_015280967.2	74.08	1.42	82.19	1.56	206.96	3.99	0	0	21.16	0.42	0	0	396228	NC_006088.5	196648339	196655176	-	3379	SERPINH1	GO:0003433;GO:0004867;GO:0005518;GO:0005615;GO:0005737;GO:0005783;GO:0005788;GO:0005793;GO:0010951;GO:0030199;GO:0032964;GO:0045121;GO:0051082;GO:0051604	K09501	-	396228	8518	serpin H1 precursor [Gallus gallus]	GO:0003433//chondrocyte development involved in endochondral bone morphogenesis;GO:0010951//negative regulation of endopeptidase activity;GO:0030199//collagen fibril organization;GO:0032964//collagen biosynthetic process;GO:0051604//protein maturation;	GO:0005615//extracellular space;GO:0005737//cytoplasm;GO:0005783//endoplasmic reticulum;GO:0005788//endoplasmic reticulum lumen;GO:0005793//endoplasmic reticulum-Golgi intermediate compartment;GO:0045121//membrane raft;	GO:0004867//serine-type endopeptidase inhibitor activity;GO:0005518//collagen binding;GO:0051082//unfolded protein binding;	-
XM_025144716.1	303.94	6.37	296.04	6.17	184.25	3.89	54.08	1.15	78.54	1.7	49.07	1.04	427243	NC_006127.5	34485608	34580468	+	3920	PIP5K1B	GO:0001931;GO:0005829;GO:0006661;GO:0016307;GO:0016308;GO:0046488	K00889	[EC:2.7.1.68]	427243	53028	phosphatidylinositol 4-phosphate 5-kinase type-1 beta isoform X1 [Gallus gallus]	GO:0006661//phosphatidylinositol biosynthetic process;GO:0046488//phosphatidylinositol metabolic process;	GO:0001931//uropod;GO:0005829//cytosol;	GO:0016307//phosphatidylinositol phosphate kinase activity;GO:0016308//1-phosphatidylinositol-4-phosphate 5-kinase activity;	ko04810(Regulation of actin cytoskeleton);ko04510(Focal adhesion);ko04144(Endocytosis);ko04070(Phosphatidylinositol signaling system);ko00562(Inositol phosphate metabolism)
XM_015276178.2	321.79	4.25	225.97	2.97	253.13	3.37	0	0	133.73	1.83	56.66	0.76	422467	NC_006091.5	31401140	31551734	-	4034	SLC10A7	GO:0000139;GO:0005783;GO:0005789;GO:0005794;GO:0005797;GO:0005801;GO:0005802;GO:0005886;GO:0006811;GO:0006814;GO:0006874;GO:0015125;GO:0015293;GO:0016020;GO:0016021;GO:0030210;GO:0031226;GO:0034436;GO:0048193;GO:0055085;GO:0060348	K14347	-	422467	7605	sodium/bile acid cotransporter 7 isoform X1 [Gallus gallus]	GO:0006811//ion transport;GO:0006814//sodium ion transport;GO:0006874//cellular calcium ion homeostasis;GO:0030210//heparin biosynthetic process;GO:0034436//glycoprotein transport;GO:0048193//Golgi vesicle transport;GO:0055085//transmembrane transport;GO:0060348//bone development;	GO:0000139//Golgi membrane;GO:0005783//endoplasmic reticulum;GO:0005789//endoplasmic reticulum membrane;GO:0005794//Golgi apparatus;GO:0005797//Golgi medial cisterna;GO:0005801//cis-Golgi network;GO:0005802//trans-Golgi network;GO:0005886//plasma membrane;GO:0016020//membrane;GO:0016021//integral component of membrane;GO:0031226//intrinsic component of plasma membrane;	GO:0015125//bile acid transmembrane transporter activity;GO:0015293//symporter activity;	-
XM_025149146.1	58.98	1.27	54.84	1.17	30.66	0.67	0	0	0	0	0	0	421542	NC_006090.5	40511277	40540416	+	2649	COG2	GO:0005795;GO:0006891;GO:0007030;GO:0015031;GO:0016020;GO:0017119	K20289	-	421542	8438	conserved oligomeric Golgi complex subunit 2 isoform X1 [Gallus gallus]	GO:0006891//intra-Golgi vesicle-mediated transport;GO:0007030//Golgi organization;GO:0015031//protein transport;	GO:0005795//Golgi stack;GO:0016020//membrane;GO:0017119//Golgi transport complex;	-	-
XM_015286788.2	58.61	0.99	64.95	1.09	70.01	1.19	0	0	0	0	3.3	0.06	423116	NC_006092.5	16683888	16735573	+	5048	PPP6R3	GO:0005634;GO:0005654;GO:0005829;GO:0005886;GO:0019888;GO:0019903;GO:0043666	K15501	-	423116	51893	serine/threonine-protein phosphatase 6 regulatory subunit 3 isoform X1 [Gallus gallus]	GO:0043666//regulation of phosphoprotein phosphatase activity;	GO:0005634//nucleus;GO:0005654//nucleoplasm;GO:0005829//cytosol;GO:0005886//plasma membrane;	GO:0019888//protein phosphatase regulator activity;GO:0019903//protein phosphatase binding;	-
NM_205505.1	82.56	0.59	64.63	0.46	168.45	1.21	0	0	21.15	0.16	0	0	396504	NC_006106.5	8590889	8700783	-	11540	ACACA	GO:0001650;GO:0001894;GO:0003989;GO:0005524;GO:0005829;GO:0006084;GO:0006629;GO:0006633;GO:0015629;GO:0016874;GO:0019538;GO:0042802;GO:0046872;GO:0051289;GO:0055088;GO:0071380	K11262	-	396504	4052	acetyl-CoA carboxylase isoform X1 [Gallus gallus]	GO:0001894//tissue homeostasis;GO:0006084//acetyl-CoA metabolic process;GO:0006629//lipid metabolic process;GO:0006633//fatty acid biosynthetic process;GO:0019538//protein metabolic process;GO:0051289//protein homotetramerization;GO:0055088//lipid homeostasis;GO:0071380//cellular response to prostaglandin E stimulus;	GO:0001650//fibrillar center;GO:0005829//cytosol;GO:0015629//actin cytoskeleton;	GO:0003989//acetyl-CoA carboxylase activity;GO:0005524//ATP binding;GO:0016874//ligase activity;GO:0042802//identical protein binding;GO:0046872//metal ion binding;	ko04910(Insulin signaling pathway);ko00640(Propanoate metabolism);ko00620(Pyruvate metabolism);ko00061(Fatty acid biosynthesis)
XM_015287506.2	136.37	1.54	114.76	1.29	104.96	1.2	0	0	30.07	0.35	0	0	423540	NC_006092.5	55334085	55398499	-	5216	TA3	GO:0005737;GO:0005813;GO:0005814;GO:0005815;GO:0005856;GO:0007224;GO:0030030;GO:0036064;GO:0044458;GO:0051642;GO:0060271	K22865	-	423540	9115	TALPID3 protein isoform X1 [Gallus gallus]	GO:0007224//smoothened signaling pathway;GO:0030030//cell projection organization;GO:0044458//motile cilium assembly;GO:0051642//centrosome localization;GO:0060271//cilium assembly;	GO:0005737//cytoplasm;GO:0005813//centrosome;GO:0005814//centriole;GO:0005815//microtubule organizing center;GO:0005856//cytoskeleton;GO:0036064//ciliary basal body;	-	-
XM_015288687.2	80.48	3.02	0	0	66.75	2.52	0	0	0	0	0	0	423949	NC_006093.5	32458821	32470399	+	1511	BUB3	GO:0000070;GO:0000776;GO:0005515;GO:0005654;GO:0007059;GO:0008608;GO:0034501;GO:0051983	K02180	-	423949	7362	mitotic checkpoint protein BUB3 [Gallus gallus]	GO:0000070//mitotic sister chromatid segregation;GO:0007059//chromosome segregation;GO:0008608//attachment of spindle microtubules to kinetochore;GO:0034501//protein localization to kinetochore;GO:0051983//regulation of chromosome segregation;	GO:0000776//kinetochore;GO:0005654//nucleoplasm;	GO:0005515//protein binding;	ko04110(Cell cycle)
XM_025153294.1	69.25	0.53	0	0	75.12	0.58	0	0	0	0	0.4	0	374116	NC_006096.5	5654602	5695659	-	7136	PER2	GO:0005515;GO:0005634;GO:0005654;GO:0005829	K02633	-	374116	4112	period circadian protein homolog 2 isoform X1 [Gallus gallus]	-	GO:0005634//nucleus;GO:0005654//nucleoplasm;GO:0005829//cytosol;	GO:0005515//protein binding;	-
NM_001031257.1	352	19.48	336	18.49	317	17.69	90	5.07	92	5.26	112	6.29	424197	NC_006094.5	22055607	22057285	-	990	INHA	GO:0005102;GO:0008083;GO:0034673;GO:0042127;GO:0042541;GO:0043512;GO:0051726	K05500	-	424197	8534	inhibin alpha chain precursor [Gallus gallus]	GO:0042127//regulation of cell population proliferation;GO:0042541//hemoglobin biosynthetic process;GO:0051726//regulation of cell cycle;	GO:0034673//inhibin-betaglycan-ActRII complex;GO:0043512//inhibin A complex;	GO:0005102//signaling receptor binding;GO:0008083//growth factor activity;	ko04060(Cytokine-cytokine receptor interaction)
XM_015290538.2	544.56	2.37	393.89	1.7	509.45	2.24	33.66	0.15	133.22	0.6	319.05	1.41	424439	NC_006095.5	7704543	7763496	+	13774	RC3H1	GO:0000209;GO:0000288;GO:0000932;GO:0000956;GO:0001782;GO:0002634;GO:0002635;GO:0003725;GO:0003729;GO:0003730;GO:0004842;GO:0005737;GO:0008270;GO:0010468;GO:0010494;GO:0010608;GO:0030889;GO:0033962;GO:0035198;GO:0035613;GO:0042098;GO:0042129;GO:0043029;GO:0043488;GO:0045623;GO:0046007;GO:0046872;GO:0048535;GO:0048536;GO:0050852;GO:0050856;GO:0050863;GO:0061014;GO:0061158;GO:0061470;GO:0071347;GO:…	K15690	-	424439	3392	roquin-1 isoform X1 [Gallus gallus]	GO:0000209//protein polyubiquitination;GO:0000288//nuclear-transcribed mRNA catabolic process, deadenylation-dependent decay;GO:0000956//nuclear-transcribed mRNA catabolic process;GO:0001782//B cell homeostasis;GO:0002634//regulation of germinal center formation;GO:0002635//negative regulation of germinal center formation;GO:0010468//regulation of gene expression;GO:0010608//posttranscriptional r…	GO:0000932//P-body;GO:0005737//cytoplasm;GO:0010494//cytoplasmic stress granule;	GO:0003725//double-stranded RNA binding;GO:0003729//mRNA binding;GO:0003730//mRNA 3'-UTR binding;GO:0004842//ubiquitin-protein transferase activity;GO:0008270//zinc ion binding;GO:0035198//miRNA binding;GO:0035613//RNA stem-loop binding;GO:0046872//metal ion binding;	-
XM_025155419.1	67.88	0.41	75.19	0.45	0	0	0	0	0	0	0	0	395119	NC_006102.5	1349449	1558214	-	9516	ARVCF	GO:0005515;GO:0005634;GO:0005737;GO:0005886;GO:0005912;GO:0007043;GO:0007155;GO:0007275;GO:0016339;GO:0045296;GO:0098609	-	-	395119	1447	armadillo repeat protein deleted in velo-cardio-facial syndrome isoform X1 [Gallus gallus]	GO:0007043//cell-cell junction assembly;GO:0007155//cell adhesion;GO:0007275//multicellular organism development;GO:0016339//calcium-dependent cell-cell adhesion via plasma membrane cell adhesion molecules;GO:0098609//cell-cell adhesion;	GO:0005634//nucleus;GO:0005737//cytoplasm;GO:0005886//plasma membrane;GO:0005912//adherens junction;	GO:0005515//protein binding;GO:0045296//cadherin binding;	-
XM_025153269.1	71.62	0.44	0	0	102.87	0.64	0	0	0	0	0	0	424682	NC_006095.5	27668428	27810663	+	8858	PATJ	GO:0005515	K06092	-	424682	8309	inaD-like protein isoform X1 [Gallus gallus]	-	-	GO:0005515//protein binding;	ko04530(Tight junction)
XM_015279846.1	0	0	64.49	0.46	79.52	0.58	0	0	0	0	0	0	427751	NC_006104.5	9826120	9862556	+	7953	SCAI	GO:0003714;GO:0005634;GO:0005654;GO:0005737;GO:0006351;GO:0030336;GO:0031965;GO:0035024	-	-	427751	700	protein SCAI isoform X1 [Gallus gallus]	GO:0006351//transcription, DNA-templated;GO:0030336//negative regulation of cell migration;GO:0035024//negative regulation of Rho protein signal transduction;	GO:0005634//nucleus;GO:0005654//nucleoplasm;GO:0005737//cytoplasm;GO:0031965//nuclear membrane;	GO:0003714//transcription corepressor activity;	-
XM_015286182.2	0	0	100.62	0.84	183.36	1.55	0	0	0	0	0	0	422973	NC_006092.5	2963772	3014137	+	6569	ANO5	GO:0005229;GO:0005886;GO:0006821;GO:0031982;GO:0046983	K19480	-	422973	2740	anoctamin-5 isoform X1 [Gallus gallus]	GO:0006821//chloride transport;	GO:0005886//plasma membrane;GO:0031982//vesicle;	GO:0005229//intracellular calcium activated chloride channel activity;GO:0046983//protein dimerization activity;	-
XM_025141763.1	295.11	1.64	0	0	432.36	2.42	0	0	0	0	3.76	0.02	427808	NC_006105.5	6308548	6403555	+	11188	RAB11FIP4	GO:0003407;GO:0005768;GO:0030139;GO:0030496;GO:0031267;GO:0032154;GO:0032465;GO:0042803;GO:0048471;GO:0055038;GO:1903452	K12485	-	427808	2344	rab11 family-interacting protein 4 isoform X2 [Gallus gallus]	GO:0003407//neural retina development;GO:0032465//regulation of cytokinesis;GO:1903452//positive regulation of G1 to G0 transition;	GO:0005768//endosome;GO:0030139//endocytic vesicle;GO:0030496//midbody;GO:0032154//cleavage furrow;GO:0048471//perinuclear region of cytoplasm;GO:0055038//recycling endosome membrane;	GO:0031267//small GTPase binding;GO:0042803//protein homodimerization activity;	ko04144(Endocytosis)
XM_015299832.2	488	9.92	548.18	11.08	731.87	15	0	0	365.7	7.68	122	2.52	101748881	NC_006115.5	1561792	1567339	+	2611	DAPK3	GO:0004672;GO:0004674;GO:0005524;GO:0006468	K08803	[EC:2.7.11.1]	101748881	53345	death-associated protein kinase 3 isoform X1 [Gallus gallus]	GO:0006468//protein phosphorylation;	-	GO:0004672//protein kinase activity;GO:0004674//protein serine/threonine kinase activity;GO:0005524//ATP binding;	ko04140(Autophagy - animal)
XM_015292433.1	109.58	0.77	73.5	0.51	0	0	0	0	0	0	0	0	415766	NC_006098.5	9856255	9900946	-	8172	ANKRD27	GO:0000149;GO:0005085;GO:0005515;GO:0005764;GO:0005769;GO:0005770;GO:0005886;GO:0030133;GO:0031267;GO:0032456;GO:0035544;GO:0035646;GO:0042470;GO:0043005;GO:0045022;GO:0048812;GO:0050775;GO:0097422	K20175	-	415766	3461	ankyrin repeat domain-containing protein 27 isoform X4 [Gallus gallus]	GO:0032456//endocytic recycling;GO:0035544//negative regulation of SNARE complex assembly;GO:0035646//endosome to melanosome transport;GO:0045022//early endosome to late endosome transport;GO:0048812//neuron projection morphogenesis;GO:0050775//positive regulation of dendrite morphogenesis;	GO:0005764//lysosome;GO:0005769//early endosome;GO:0005770//late endosome;GO:0005886//plasma membrane;GO:0030133//transport vesicle;GO:0042470//melanosome;GO:0043005//neuron projection;GO:0097422//tubular endosome;	GO:0000149//SNARE binding;GO:0005085//guanyl-nucleotide exchange factor activity;GO:0005515//protein binding;GO:0031267//small GTPase binding;	-
XM_015280099.2	79.89	2	0	0	128.3	3.24	0	0	0	0	0	0	427350	NC_006127.5	26629590	26654075	-	2233	PUM3	GO:0003723;GO:0005654;GO:0005694;GO:0005730;GO:0005783;GO:0010835	K14844	-	427350	7739	pumilio homolog 3 isoform X1 [Gallus gallus]	GO:0010835//regulation of protein ADP-ribosylation;	GO:0005654//nucleoplasm;GO:0005694//chromosome;GO:0005730//nucleolus;GO:0005783//endoplasmic reticulum;	GO:0003723//RNA binding;	-
XM_015276048.2	52.65	1	37.59	0.71	50.23	0.96	0	0	0	0	0	0	421948	NC_006090.5	99207625	99212868	+	3879	MYCN	GO:0000978;GO:0001228;GO:0003700;GO:0005634;GO:0005654;GO:0005730;GO:0006355;GO:0010628;GO:0010629;GO:0019900;GO:0045893;GO:0045944;GO:0046983;GO:1990837	K09109	-	421948	12325	N-myc proto-oncogene protein [Gallus gallus]	GO:0006355//regulation of transcription, DNA-templated;GO:0010628//positive regulation of gene expression;GO:0010629//negative regulation of gene expression;GO:0045893//positive regulation of transcription, DNA-templated;GO:0045944//positive regulation of transcription by RNA polymerase II;	GO:0005634//nucleus;GO:0005654//nucleoplasm;GO:0005730//nucleolus;	GO:0000978//RNA polymerase II cis-regulatory region sequence-specific DNA binding;GO:0001228//DNA-binding transcription activator activity, RNA polymerase II-specific;GO:0003700//DNA-binding transcription factor activity;GO:0019900//kinase binding;GO:0046983//protein dimerization activity;GO:1990837//sequence-specific double-stranded DNA binding;	-
XM_004945570.3	122.37	3.63	65.99	1.95	106.18	3.18	0	0	17.58	0.54	0	0	416860	NC_006102.5	6095090	6099609	-	2141	DIABLO	GO:0005737;GO:0005739;GO:0006915;GO:0006919;GO:0008631;GO:0008635;GO:0009898;GO:0035631;GO:0043065;GO:0051402	K10522	-	416860	3247	diablo homolog, mitochondrial isoform X1 [Gallus gallus]	GO:0006915//apoptotic process;GO:0006919//activation of cysteine-type endopeptidase activity involved in apoptotic process;GO:0008631//intrinsic apoptotic signaling pathway in response to oxidative stress;GO:0008635//activation of cysteine-type endopeptidase activity involved in apoptotic process by cytochrome c;GO:0043065//positive regulation of apoptotic process;GO:0051402//neuron apoptotic pro…	GO:0005737//cytoplasm;GO:0005739//mitochondrion;GO:0009898//cytoplasmic side of plasma membrane;GO:0035631//CD40 receptor complex;	-	ko04210(Apoptosis)
XM_025142859.1	101.22	1.85	69.24	1.26	0.31	0.01	0	0	0	0	0	0	419531	NC_006109.5	1337706	1346174	+	2968	ENTPD4	GO:0004382;GO:0006256;GO:0016787;GO:0017110;GO:0017111;GO:0030173;GO:0034656;GO:0036384;GO:0043273;GO:0045134;GO:0046036;GO:0046712;GO:0097637	K12305	[EC:3.6.1.6]	419531	230	ectonucleoside triphosphate diphosphohydrolase 4 isoform X1 [Gallus gallus]	GO:0006256//UDP catabolic process;GO:0034656//nucleobase-containing small molecule catabolic process;GO:0046036//CTP metabolic process;GO:0046712//GDP catabolic process;	GO:0030173//integral component of Golgi membrane;GO:0097637//integral component of autophagosome membrane;	GO:0004382//guanosine-diphosphatase activity;GO:0016787//hydrolase activity;GO:0017110//nucleoside-diphosphatase activity;GO:0017111//nucleoside-triphosphatase activity;GO:0036384//cytidine-diphosphatase activity;GO:0043273//CTPase activity;GO:0045134//uridine-diphosphatase activity;	ko04142(Lysosome);ko00240(Pyrimidine metabolism);ko00230(Purine metabolism)
XM_004943215.3	0	0	77.7	1.03	128.67	1.72	0	0	0	0	0	0	424419	NC_006095.5	6457270	6464661	+	4192	TOR1AIP2	GO:0001671;GO:0005783;GO:0007029;GO:0032781;GO:0051117;GO:0090435	K23001	-	424419	2948	torsin-1A-interacting protein 2 isoform X1 [Gallus gallus]	GO:0007029//endoplasmic reticulum organization;GO:0032781//positive regulation of ATP-dependent activity;GO:0090435//protein localization to nuclear envelope;	GO:0005783//endoplasmic reticulum;	GO:0001671//ATPase activator activity;GO:0051117//ATPase binding;	-
XM_015290065.2	118.51	0.99	74.43	0.62	0	0	0	0	0	0	0	0	424213	NC_006094.5	22473325	22482707	+	6358	ZNF142	-	K24851	-	424213	8661	zinc finger protein 142 isoform X1 [Gallus gallus]	-	-	-	-
XM_015292218.2	0	0	63.72	0.75	93.32	1.12	0	0	0	0	0	0	415560	NC_006097.5	19595274	19646271	-	4925	ITGA11	GO:0005518;GO:0005925;GO:0006929;GO:0007155;GO:0007160;GO:0007229;GO:0008305;GO:0033627;GO:0034681;GO:0038064;GO:0038065;GO:0098639	K06587	-	415560	6060	integrin alpha-11 isoform X1 [Gallus gallus]	GO:0006929//substrate-dependent cell migration;GO:0007155//cell adhesion;GO:0007160//cell-matrix adhesion;GO:0007229//integrin-mediated signaling pathway;GO:0033627//cell adhesion mediated by integrin;GO:0038065//collagen-activated signaling pathway;	GO:0005925//focal adhesion;GO:0008305//integrin complex;GO:0034681//integrin alpha11-beta1 complex;	GO:0005518//collagen binding;GO:0038064//collagen receptor activity;GO:0098639//collagen binding involved in cell-matrix adhesion;	ko04810(Regulation of actin cytoskeleton);ko04512(ECM-receptor interaction);ko04510(Focal adhesion)
XM_015287240.1	120.11	1.08	53.05	0.48	83.78	0.76	11.56	0.11	0	0	0	0	428865	NC_006092.5	23690091	23715972	+	6826	ARHGAP1	GO:0005096;GO:0005737;GO:0007165;GO:0007264;GO:0010008;GO:0016197;GO:0031267;GO:0033572;GO:0048471;GO:0097443;GO:2001136	K18470	-	428865	66572	rho GTPase-activating protein 1 isoform X1 [Gallus gallus]	GO:0007165//signal transduction;GO:0007264//small GTPase mediated signal transduction;GO:0016197//endosomal transport;GO:0033572//transferrin transport;GO:2001136//negative regulation of endocytic recycling;	GO:0005737//cytoplasm;GO:0010008//endosome membrane;GO:0048471//perinuclear region of cytoplasm;GO:0097443//sorting endosome;	GO:0005096//GTPase activator activity;GO:0031267//small GTPase binding;	-
XM_015285130.2	336.78	6.79	336.03	6.74	343.9	7	163.25	3.35	0	0	148.31	3.04	417997	NC_006088.5	49734272	49753468	+	2753	RANGAP1	GO:0000776;GO:0003723;GO:0005096;GO:0005515;GO:0005635;GO:0005737;GO:0005829;GO:0007165;GO:0016235;GO:0031267;GO:0031965;GO:0043231;GO:0046826;GO:0048471;GO:0090630	K14319	-	417997	9072	ran GTPase-activating protein 1 [Gallus gallus]	GO:0007165//signal transduction;GO:0046826//negative regulation of protein export from nucleus;GO:0090630//activation of GTPase activity;	GO:0000776//kinetochore;GO:0005635//nuclear envelope;GO:0005737//cytoplasm;GO:0005829//cytosol;GO:0016235//aggresome;GO:0031965//nuclear membrane;GO:0043231//intracellular membrane-bounded organelle;GO:0048471//perinuclear region of cytoplasm;	GO:0003723//RNA binding;GO:0005096//GTPase activator activity;GO:0005515//protein binding;GO:0031267//small GTPase binding;	ko03013(Nucleocytoplasmic transport)
XM_015292756.2	313.01	8.52	119.57	3.24	229.14	6.29	71.15	1.97	52.98	1.49	0	0	415897	NC_006099.5	1165989	1174027	+	1973	GNL3	GO:0005525;GO:0005654;GO:0005694;GO:0005730;GO:0016604;GO:0017145;GO:0019827;GO:0030496;GO:0032206;GO:0033235;GO:0048027;GO:1902895;GO:1904816	K14538	-	415897	1121	guanine nucleotide-binding protein-like 3 isoform X1 [Gallus gallus]	GO:0017145//stem cell division;GO:0019827//stem cell population maintenance;GO:0032206//positive regulation of telomere maintenance;GO:0033235//positive regulation of protein sumoylation;GO:1902895//positive regulation of pri-miRNA transcription by RNA polymerase II;GO:1904816//positive regulation of protein localization to chromosome, telomeric region;	GO:0005654//nucleoplasm;GO:0005694//chromosome;GO:0005730//nucleolus;GO:0016604//nuclear body;GO:0030496//midbody;	GO:0005525//GTP binding;GO:0048027//mRNA 5'-UTR binding;	ko03008(Ribosome biogenesis in eukaryotes)
XM_015287607.2	195	2.52	121.2	1.56	206	2.68	0	0	40.2	0.54	44.6	0.58	416676	NC_006088.5	1393854	1409355	+	4254	STRIP2	GO:0005737;GO:0005829;GO:0007010;GO:0008360;GO:0016477	-	-	416676	66264	striatin-interacting protein 2 isoform X3 [Gallus gallus]	GO:0007010//cytoskeleton organization;GO:0008360//regulation of cell shape;GO:0016477//cell migration;	GO:0005737//cytoplasm;GO:0005829//cytosol;	-	-
XM_025142089.1	211.51	0.81	4.55	0.02	133.4	0.52	0.02	0	0	0	1.78	0.01	396085	NC_006106.5	9147553	9232034	-	13918	NF1	GO:0001937;GO:0005096;GO:0007165;GO:0008429;GO:0030336;GO:0030424;GO:0030425;GO:0031210;GO:0043087;GO:0043409;GO:0043535;GO:0043547;GO:0045765;GO:0050890	K08052	-	396085	49643	neurofibromin isoform X1 [Gallus gallus]	GO:0001937//negative regulation of endothelial cell proliferation;GO:0007165//signal transduction;GO:0030336//negative regulation of cell migration;GO:0043087//regulation of GTPase activity;GO:0043409//negative regulation of MAPK cascade;GO:0043535//regulation of blood vessel endothelial cell migration;GO:0043547//positive regulation of GTPase activity;GO:0045765//regulation of angiogenesis;GO:00…	GO:0030424//axon;GO:0030425//dendrite;	GO:0005096//GTPase activator activity;GO:0008429//phosphatidylethanolamine binding;GO:0031210//phosphatidylcholine binding;	ko04010(MAPK signaling pathway)
XM_015281150.2	550	6.3	481	5.48	525	6.06	212	2.47	222.08	2.63	188	2.19	100858122	NC_006089.5	370085	394348	+	4598	KCNH2	GO:0000976;GO:0005216;GO:0005242;GO:0005249;GO:0005251;GO:0005886;GO:0006811;GO:0006813;GO:0008076;GO:0009986;GO:0016020;GO:0031625;GO:0035690;GO:0042391;GO:0042802;GO:0042803;GO:0045893;GO:0048471;GO:0055075;GO:0055085;GO:0055131;GO:0060048;GO:0060306;GO:0060307;GO:0071805;GO:0086005;GO:0086009;GO:0086010;GO:0086011;GO:0086013;GO:0086091;GO:0097110;GO:0097623;GO:0098915;GO:1901379;GO:1901380;GO:…	K04905	-	100858122	64952	potassium voltage-gated channel subfamily H member 2 [Gallus gallus]	GO:0006811//ion transport;GO:0006813//potassium ion transport;GO:0035690//cellular response to xenobiotic stimulus;GO:0042391//regulation of membrane potential;GO:0045893//positive regulation of transcription, DNA-templated;GO:0055075//potassium ion homeostasis;GO:0055085//transmembrane transport;GO:0060048//cardiac muscle contraction;GO:0060306//regulation of membrane repolarization;GO:0060307//…	GO:0005886//plasma membrane;GO:0008076//voltage-gated potassium channel complex;GO:0009986//cell surface;GO:0016020//membrane;GO:0048471//perinuclear region of cytoplasm;GO:1902937//inward rectifier potassium channel complex;	GO:0000976//transcription cis-regulatory region binding;GO:0005216//ion channel activity;GO:0005242//inward rectifier potassium channel activity;GO:0005249//voltage-gated potassium channel activity;GO:0005251//delayed rectifier potassium channel activity;GO:0031625//ubiquitin protein ligase binding;GO:0042802//identical protein binding;GO:0042803//protein homodimerization activity;GO:0055131//C3H…	-
XM_015284353.2	154.13	0.76	0	0	369.06	1.82	0	0	0.09	0	0	0	421564	NC_006090.5	42206666	42323390	-	10741	AFDN	GO:0005515;GO:0007165	K05702	-	421564	51504	afadin isoform X1 [Gallus gallus]	GO:0007165//signal transduction;	-	GO:0005515//protein binding;	ko04530(Tight junction);ko04520(Adherens junction)
XM_025144550.1	104.21	0.68	13.62	0.09	77.33	0.51	4.32	0.03	0	0	0	0	427025	NC_006126.5	4788268	4948399	+	10494	NIPBLL	GO:0003682;GO:0010468	K06672	-	427025	52967	Nipped-B homolog-like [Gallus gallus]	GO:0010468//regulation of gene expression;	-	GO:0003682//chromatin binding;	-
XM_025153288.1	43.38	0.42	51.03	0.49	43.38	0.43	0	0	0	0	0	0	395206	NC_006088.5	134407602	134425901	-	5577	CHST10	GO:0008146;GO:0016021;GO:0016051	K09674	[EC:2.8.2.-]	395206	12576	carbohydrate sulfotransferase 10 isoform X1 [Gallus gallus]	GO:0016051//carbohydrate biosynthetic process;	GO:0016021//integral component of membrane;	GO:0008146//sulfotransferase activity;	ko00515(Mannose type O-glycan biosynthesis)
XM_015278412.2	0	0	136.66	1.42	77.97	0.82	0	0	0	0	0	0	428706	NC_006091.5	2473155	2530926	-	8304	DLG3	GO:0001736;GO:0005515;GO:0005737;GO:0005886;GO:0005911;GO:0005923;GO:0010923;GO:0019900;GO:0019902;GO:0031625;GO:0032281;GO:0045197;GO:0098978;GO:0099072	K21098	-	428706	4343	disks large homolog 3 isoform X5 [Gallus gallus]	GO:0001736//establishment of planar polarity;GO:0010923//negative regulation of phosphatase activity;GO:0045197//establishment or maintenance of epithelial cell apical/basal polarity;GO:0099072//regulation of postsynaptic membrane neurotransmitter receptor levels;	GO:0005737//cytoplasm;GO:0005886//plasma membrane;GO:0005911//cell-cell junction;GO:0005923//bicellular tight junction;GO:0032281//AMPA glutamate receptor complex;GO:0098978//glutamatergic synapse;	GO:0005515//protein binding;GO:0019900//kinase binding;GO:0019902//phosphatase binding;GO:0031625//ubiquitin protein ligase binding;	ko04530(Tight junction)
XM_004945069.3	83.89	0.58	0	0	155.07	1.09	0	0	0	0	0	0	416421	NC_006101.5	1094671	1158811	+	16526	MKL2	-	K22525	-	416421	2189	MKL/myocardin-like protein 2 isoform X1 [Gallus gallus]	-	-	-	-
XM_015297251.1	0	0	62.92	1.44	96.13	2.23	0	0	0	0	0	0	395459	NC_006108.5	6610819	6620377	+	4067	ECE1	GO:0001921;GO:0004175;GO:0004222;GO:0005768;GO:0005886;GO:0006508;GO:0007507;GO:0008233;GO:0008237;GO:0008270;GO:0009897;GO:0010814;GO:0010815;GO:0010816;GO:0016020;GO:0016021;GO:0016485;GO:0016486;GO:0016787;GO:0033093;GO:0034959;GO:0042447;GO:0042733;GO:0042803;GO:0043583;GO:0046872;GO:0048471;GO:0060037	K01415	[EC:3.4.24.71]	395459	49332	endothelin-converting enzyme 1 isoform X2 [Gallus gallus]	GO:0001921//positive regulation of receptor recycling;GO:0006508//proteolysis;GO:0007507//heart development;GO:0010814//substance P catabolic process;GO:0010815//bradykinin catabolic process;GO:0010816//calcitonin catabolic process;GO:0016485//protein processing;GO:0016486//peptide hormone processing;GO:0034959//endothelin maturation;GO:0042447//hormone catabolic process;GO:0042733//embryonic dig…	GO:0005768//endosome;GO:0005886//plasma membrane;GO:0009897//external side of plasma membrane;GO:0016020//membrane;GO:0016021//integral component of membrane;GO:0033093//Weibel-Palade body;GO:0048471//perinuclear region of cytoplasm;	GO:0004175//endopeptidase activity;GO:0004222//metalloendopeptidase activity;GO:0008233//peptidase activity;GO:0008237//metallopeptidase activity;GO:0008270//zinc ion binding;GO:0016787//hydrolase activity;GO:0042803//protein homodimerization activity;GO:0046872//metal ion binding;	-
XM_015283315.2	89.57	1.31	22.86	0.33	22.94	0.34	0	0	0	0	0	0	421205	NC_006090.5	414616	478404	+	3703	CCDC85A	GO:0005912	-	-	421205	51436	coiled-coil domain-containing protein 85A isoform X1 [Gallus gallus]	-	GO:0005912//adherens junction;	-	-
NM_001199546.1	136	0.85	220.9	1.37	213.55	1.34	0	0	18.65	0.12	85.69	0.54	423655	NC_006093.5	8516339	8663452	+	8883	JMJD1C	-	K11449	[EC:1.14.11.-]	423655	2125	probable JmjC domain-containing histone demethylation protein 2C isoform X1 [Gallus gallus]	-	-	-	-
XM_015279012.2	0	0	62.09	0.26	95.31	0.4	0	0	0	0	0	0	415374	NC_006097.5	4706287	4851887	-	12794	TLN2	GO:0001726;GO:0003779;GO:0005200;GO:0005856;GO:0005925;GO:0007155;GO:0051015	K06271	-	415374	66168	talin-2 [Gallus gallus]	GO:0007155//cell adhesion;	GO:0001726//ruffle;GO:0005856//cytoskeleton;GO:0005925//focal adhesion;	GO:0003779//actin binding;GO:0005200//structural constituent of cytoskeleton;GO:0051015//actin filament binding;	ko04510(Focal adhesion)
XM_015278863.2	222.29	2.14	168.76	1.62	292.92	2.84	0	0	141.35	1.41	0	0	415331	NC_006097.5	1605336	1641685	-	5534	ZNF609	GO:0005634;GO:0005654;GO:0006357;GO:0045944;GO:1990841;GO:2000291;GO:2001224	-	-	415331	1668	zinc finger protein 609 isoform X1 [Gallus gallus]	GO:0006357//regulation of transcription by RNA polymerase II;GO:0045944//positive regulation of transcription by RNA polymerase II;GO:2000291//regulation of myoblast proliferation;GO:2001224//positive regulation of neuron migration;	GO:0005634//nucleus;GO:0005654//nucleoplasm;	GO:1990841//promoter-specific chromatin binding;	-
XM_025154438.1	76.96	0.51	0	0	57.9	0.38	0	0	0	0	0	0	396074	NC_006099.5	1089017	1165934	-	9021	PBRM1	GO:0003682;GO:0005515;GO:0005654;GO:0006338;GO:0008285;GO:0016586	K11757	-	396074	1102	protein polybromo-1 isoform X11 [Gallus gallus]	GO:0006338//chromatin remodeling;GO:0008285//negative regulation of cell population proliferation;	GO:0005654//nucleoplasm;GO:0016586//RSC-type complex;	GO:0003682//chromatin binding;GO:0005515//protein binding;	-
XM_015276785.2	93.43	1.28	115.08	1.57	212.22	2.94	0	0	53.28	0.76	0	0	100858094	NC_006092.5	58948650	58967549	-	4501	PRPF39	GO:0000243;GO:0000395;GO:0005515;GO:0005685;GO:0006396;GO:0071004	K13217	-	100858094	66074	pre-mRNA-processing factor 39 isoform X1 [Gallus gallus]	GO:0000395//mRNA 5'-splice site recognition;GO:0006396//RNA processing;	GO:0000243//commitment complex;GO:0005685//U1 snRNP;GO:0071004//U2-type prespliceosome;	GO:0005515//protein binding;	-
XM_015295276.1	102.77	0.95	54.79	0.5	210.5	1.96	0	0	21.93	0.21	0	0	417348	NC_006105.5	3972442	4061298	+	10272	TNRC6C	GO:0003676;GO:0005515;GO:0035195;GO:0035278;GO:0060213;GO:1900153	K18412	-	417348	1210	trinucleotide repeat-containing gene 6C protein isoform X3 [Gallus gallus]	GO:0035195//gene silencing by miRNA;GO:0035278//miRNA-mediated gene silencing by inhibition of translation;GO:0060213//positive regulation of nuclear-transcribed mRNA poly(A) tail shortening;GO:1900153//positive regulation of nuclear-transcribed mRNA catabolic process, deadenylation-dependent decay;	-	GO:0003676//nucleic acid binding;GO:0005515//protein binding;	-
XM_015294900.2	365.36	6.74	0	0	645.96	12.02	0	0	4.51	0.09	0	0	417016	NC_006102.5	11292815	11317281	+	2951	ASCC2	GO:0005515;GO:0005634;GO:0006355;GO:0043130;GO:0099053	K18667	-	417016	6101	activating signal cointegrator 1 complex subunit 2 isoform X1 [Gallus gallus]	GO:0006355//regulation of transcription, DNA-templated;	GO:0005634//nucleus;GO:0099053//activating signal cointegrator 1 complex;	GO:0005515//protein binding;GO:0043130//ubiquitin binding;	-
XM_015276615.2	76.02	0.76	0	0	58.14	0.59	0	0	0	0	0	0	422515	NC_006091.5	35091731	35207777	-	6156	FAM13A	GO:0007165	-	-	422515	7893	protein FAM13A isoform X1 [Gallus gallus]	GO:0007165//signal transduction;	-	-	-
XM_015297517.2	76.94	1.88	57.33	1.39	0	0	0	0	0	0	0	0	386579	NC_006110.5	228892	265244	-	8616	RPS6KA1L	GO:0000166;GO:0000287;GO:0004672;GO:0004674;GO:0004711;GO:0004712;GO:0005524;GO:0005654;GO:0005737;GO:0005829;GO:0006468;GO:0016301;GO:0016310;GO:0016740;GO:0018105;GO:0035556;GO:0043027;GO:0043066;GO:0043154;GO:0045893;GO:0045944;GO:0106310;GO:0106311;GO:2000491	K04373	[EC:2.7.11.1]	386579	212	ribosomal protein S6 kinase 2 alpha [Gallus gallus]	GO:0006468//protein phosphorylation;GO:0016310//phosphorylation;GO:0018105//peptidyl-serine phosphorylation;GO:0035556//intracellular signal transduction;GO:0043066//negative regulation of apoptotic process;GO:0043154//negative regulation of cysteine-type endopeptidase activity involved in apoptotic process;GO:0045893//positive regulation of transcription, DNA-templated;GO:0045944//positive regul…	GO:0005654//nucleoplasm;GO:0005737//cytoplasm;GO:0005829//cytosol;	GO:0000166//nucleotide binding;GO:0000287//magnesium ion binding;GO:0004672//protein kinase activity;GO:0004674//protein serine/threonine kinase activity;GO:0004711//ribosomal protein S6 kinase activity;GO:0004712//protein serine/threonine/tyrosine kinase activity;GO:0005524//ATP binding;GO:0016301//kinase activity;GO:0016740//transferase activity;GO:0043027//cysteine-type endopeptidase inhibitor…	ko04914(Progesterone-mediated oocyte maturation);ko04150(mTOR signaling pathway);ko04114(Oocyte meiosis);ko04010(MAPK signaling pathway)
NM_001291755.1	72.98	0.87	60.92	0.72	0	0	0	0	0	0	0	0	424572	NC_006095.5	20527595	20684008	+	12088	ST3GAL3	GO:0003836;GO:0005794;GO:0006486;GO:0008373;GO:0010706;GO:0016020;GO:0016021;GO:0016740;GO:0016757;GO:0097503	K00781	[EC:2.4.3.6]	424572	7663	CMP-N-acetylneuraminate-beta-1,4-galactoside alpha-2,3-sialyltransferase isoform X1 [Gallus gallus]	GO:0006486//protein glycosylation;GO:0010706//ganglioside biosynthetic process via lactosylceramide;GO:0097503//sialylation;	GO:0005794//Golgi apparatus;GO:0016020//membrane;GO:0016021//integral component of membrane;	GO:0003836//beta-galactoside (CMP) alpha-2,3-sialyltransferase activity;GO:0008373//sialyltransferase activity;GO:0016740//transferase activity;GO:0016757//glycosyltransferase activity;	ko00601(Glycosphingolipid biosynthesis - lacto and neolacto series);ko00533(Glycosaminoglycan biosynthesis - keratan sulfate);ko00515(Mannose type O-glycan biosynthesis);ko00514(Other types of O-glycan biosynthesis);ko00513(Various types of N-glycan biosynthesis)
XM_004949037.3	0	0	81.64	1.08	55.99	0.75	0	0	0	0	0	0	416381	NC_006127.5	2087356	2131092	-	9857	CZH18ORF25	-	-	-	416381	50238	uncharacterized protein C18orf25 homolog isoform X1 [Gallus gallus]	-	-	-	-
XM_015279543.2	162.15	1.93	109.11	1.29	43.73	0.53	0	0	0	0	25.12	0.3	427766	NC_006104.5	5366352	5385382	+	4548	GOLGA2	GO:0005515;GO:0005794;GO:0005801	K20358	-	427766	3624	golgin subfamily A member 2 isoform X1 [Gallus gallus]	-	GO:0005794//Golgi apparatus;GO:0005801//cis-Golgi network;	GO:0005515//protein binding;	-
XM_004944112.3	266.48	2.05	171.81	1.31	180.78	1.4	0	0	0	0	126.78	0.99	427537	NC_006098.5	1509084	1518421	+	7650	CMTR2	GO:0004483;GO:0005634;GO:0005737;GO:0006370;GO:0008168;GO:0032259;GO:0097310	K14590	[EC:2.1.1.296]	427537	53118	cap-specific mRNA (nucleoside-2'-O-)-methyltransferase 2 isoform X1 [Gallus gallus]	GO:0006370//7-methylguanosine mRNA capping;GO:0032259//methylation;GO:0097310//cap2 mRNA methylation;	GO:0005634//nucleus;GO:0005737//cytoplasm;	GO:0004483//mRNA (nucleoside-2'-O-)-methyltransferase activity;GO:0008168//methyltransferase activity;	-
XM_015298979.2	120.45	0.92	0	0	68.66	0.53	0	0	0	0	0	0	419923	NC_006113.5	4952169	4965491	-	8189	FRS3	GO:0005104;GO:0008543;GO:0042802	K24039	-	419923	2514	fibroblast growth factor receptor substrate 3 [Gallus gallus]	GO:0008543//fibroblast growth factor receptor signaling pathway;	-	GO:0005104//fibroblast growth factor receptor binding;GO:0042802//identical protein binding;	-
XM_025155663.1	69.53	0.55	0	0	62.43	0.5	0	0	0	0	0	0	418077	NC_006088.5	54245000	54284074	-	6788	WASHC4	GO:0005654;GO:0005768;GO:0007032;GO:0016197;GO:0031083;GO:0071203	K18465	-	418077	9617	WASH complex subunit 4 isoform X1 [Gallus gallus]	GO:0007032//endosome organization;GO:0016197//endosomal transport;	GO:0005654//nucleoplasm;GO:0005768//endosome;GO:0031083//BLOC-1 complex;GO:0071203//WASH complex;	-	ko04144(Endocytosis)
XM_025148147.1	57.31	0.7	0	0	89.5	1.1	0	0	0	0	0	0	420351	NC_006089.5	137819731	137886919	+	4750	ZHX2	GO:0000122;GO:0003677;GO:0005634;GO:0005654;GO:0005829;GO:0006357;GO:0006402;GO:0035019;GO:0042802;GO:0042803;GO:0045665;GO:0045892;GO:0046982;GO:0060040	K24880	-	420351	12268	zinc fingers and homeoboxes protein 2 [Gallus gallus]	GO:0000122//negative regulation of transcription by RNA polymerase II;GO:0006357//regulation of transcription by RNA polymerase II;GO:0006402//mRNA catabolic process;GO:0035019//somatic stem cell population maintenance;GO:0045665//negative regulation of neuron differentiation;GO:0045892//negative regulation of transcription, DNA-templated;GO:0060040//retinal bipolar neuron differentiation;	GO:0005634//nucleus;GO:0005654//nucleoplasm;GO:0005829//cytosol;	GO:0003677//DNA binding;GO:0042802//identical protein binding;GO:0042803//protein homodimerization activity;GO:0046982//protein heterodimerization activity;	-
XM_004947264.3	27.8	0.17	70.94	0.44	32.67	0.21	0	0	0	0	0	0	419350	NC_006107.5	13402009	13431150	+	13085	ADNP	GO:0003677;GO:0003682;GO:0005615;GO:0005634;GO:0010468;GO:0043524;GO:0090575	K22591	-	419350	6046	activity-dependent neuroprotector homeobox protein isoform X1 [Gallus gallus]	GO:0010468//regulation of gene expression;GO:0043524//negative regulation of neuron apoptotic process;	GO:0005615//extracellular space;GO:0005634//nucleus;GO:0090575//RNA polymerase II transcription regulator complex;	GO:0003677//DNA binding;GO:0003682//chromatin binding;	-
NM_001031402.1	781.7	9.2	591.08	6.92	619.58	7.35	183.42	2.2	436.43	5.3	302.44	3.61	426885	NC_008465.4	5847449	5910227	+	8145	HDAC7	GO:0000118;GO:0000122;GO:0001570;GO:0003682;GO:0003714;GO:0004407;GO:0005080;GO:0005634;GO:0005737;GO:0005829;GO:0006325;GO:0006476;GO:0007043;GO:0016575;GO:0016787;GO:0019901;GO:0032041;GO:0032703;GO:0033558;GO:0033613;GO:0045668;GO:0045892;GO:0046872;GO:0070491;GO:0070932;GO:0071889;GO:0090050;GO:1901223	K11408	[EC:3.5.1.98]	426885	4743	histone deacetylase 7 isoform X1 [Gallus gallus]	GO:0000122//negative regulation of transcription by RNA polymerase II;GO:0001570//vasculogenesis;GO:0006325//chromatin organization;GO:0006476//protein deacetylation;GO:0007043//cell-cell junction assembly;GO:0016575//histone deacetylation;GO:0032703//negative regulation of interleukin-2 production;GO:0045668//negative regulation of osteoblast differentiation;GO:0045892//negative regulation of tr…	GO:0000118//histone deacetylase complex;GO:0005634//nucleus;GO:0005737//cytoplasm;GO:0005829//cytosol;	GO:0003682//chromatin binding;GO:0003714//transcription corepressor activity;GO:0004407//histone deacetylase activity;GO:0005080//protein kinase C binding;GO:0016787//hydrolase activity;GO:0019901//protein kinase binding;GO:0032041//NAD-dependent histone deacetylase activity (H3-K14 specific);GO:0033558//protein deacetylase activity;GO:0033613//DNA-binding transcription factor binding;GO:0046872/…	-
XM_025143006.1	0	0	128.77	1.33	70.3	0.74	0	0	0	0	0	0	428216	NC_006110.5	2679450	2696265	-	5239	SRRM1	GO:0006397;GO:0016607;GO:0071013	K13171	-	428216	876	serine/arginine repetitive matrix protein 1 isoform X1 [Gallus gallus]	GO:0006397//mRNA processing;	GO:0016607//nuclear speck;GO:0071013//catalytic step 2 spliceosome;	-	ko03015(mRNA surveillance pathway);ko03013(Nucleocytoplasmic transport)
XM_004947360.3	480.38	6.37	346.67	4.57	207.21	2.77	0	0	128.19	1.76	109.54	1.48	419379	NC_006108.5	923689	936873	+	4414	CEP104	GO:0005814	K16458	-	419379	647	centrosomal protein of 104 kDa isoform X1 [Gallus gallus]	-	GO:0005814//centriole;	-	-
XM_015285897.2	0	0	65.31	0.81	66.35	0.84	0	0	0	0	0	0	418172	NC_006088.5	62166914	62186554	+	5082	BPGM	GO:0003824;GO:0004082;GO:0004619;GO:0006096;GO:0016787;GO:0016853;GO:0016868	K01837	-	418172	50693	bisphosphoglycerate mutase isoform X1 [Gallus gallus]	GO:0006096//glycolytic process;	-	GO:0003824//catalytic activity;GO:0004082//bisphosphoglycerate mutase activity;GO:0004619//phosphoglycerate mutase activity;GO:0016787//hydrolase activity;GO:0016853//isomerase activity;GO:0016868//intramolecular transferase activity, phosphotransferases;	ko00260(Glycine, serine and threonine metabolism);ko00010(Glycolysis / Gluconeogenesis)
XM_015291158.2	0	0	349.5	4.49	136.68	1.78	0	0	0	0	0	0	424684	NC_006095.5	27814308	27832563	-	4269	KANK4	GO:0005515;GO:0005737;GO:0005829;GO:0015630	K22808	-	424684	8323	KN motif and ankyrin repeat domain-containing protein 4 isoform X1 [Gallus gallus]	-	GO:0005737//cytoplasm;GO:0005829//cytosol;GO:0015630//microtubule cytoskeleton;	GO:0005515//protein binding;	-
XM_015297775.2	594.55	15.03	522.98	13.15	278.17	7.09	191.33	4.92	0	0	169.58	4.35	419607	NC_006110.5	3639624	3665295	+	2537	FHL3	GO:0001725;GO:0003712;GO:0003779;GO:0005634;GO:0030018;GO:0030036;GO:0046872	K24414	-	419607	1046	four and a half LIM domains protein 3 isoform X1 [Gallus gallus]	GO:0030036//actin cytoskeleton organization;	GO:0001725//stress fiber;GO:0005634//nucleus;GO:0030018//Z disc;	GO:0003712//transcription coregulator activity;GO:0003779//actin binding;GO:0046872//metal ion binding;	-
XM_015291656.2	55.34	0.44	0	0	87.9	0.7	0	0	0	0	0	0	424980	NC_006096.5	18877811	19231069	-	7520	NLGN1	GO:0002087;GO:0005886;GO:0005887;GO:0007155;GO:0007157;GO:0007158;GO:0007399;GO:0007416;GO:0009897;GO:0009986;GO:0010841;GO:0016020;GO:0016080;GO:0016339;GO:0030165;GO:0031175;GO:0035418;GO:0042043;GO:0043235;GO:0045184;GO:0045202;GO:0045664;GO:0048789;GO:0050804;GO:0050808;GO:0051965;GO:0060076;GO:0060999;GO:0061002;GO:0072553;GO:0097091;GO:0097104;GO:0097105;GO:0097110;GO:0097113;GO:0097115;GO:…	K07378	-	424980	6949	neuroligin-1 [Gallus gallus]	GO:0002087//regulation of respiratory gaseous exchange by nervous system process;GO:0007155//cell adhesion;GO:0007157//heterophilic cell-cell adhesion via plasma membrane cell adhesion molecules;GO:0007158//neuron cell-cell adhesion;GO:0007399//nervous system development;GO:0007416//synapse assembly;GO:0010841//positive regulation of circadian sleep/wake cycle, wakefulness;GO:0016080//synaptic ve…	GO:0005886//plasma membrane;GO:0005887//integral component of plasma membrane;GO:0009897//external side of plasma membrane;GO:0009986//cell surface;GO:0016020//membrane;GO:0043235//receptor complex;GO:0045202//synapse;GO:0060076//excitatory synapse;GO:0098978//glutamatergic synapse;	GO:0030165//PDZ domain binding;GO:0042043//neurexin family protein binding;GO:0097110//scaffold protein binding;	ko04514(Cell adhesion molecules)
XM_015283734.2	0	0	51.6	0.31	77.54	0.47	0	0	0	0	0	0	421484	NC_006090.5	33876323	33930065	+	8987	AHCTF1	GO:0000777;GO:0000785;GO:0005634;GO:0005643;GO:0005737;GO:0016363;GO:0031080;GO:0031965;GO:0032465;GO:0051292	K25129	-	421484	8073	protein ELYS isoform X1 [Gallus gallus]	GO:0032465//regulation of cytokinesis;GO:0051292//nuclear pore complex assembly;	GO:0000777//kinetochore;GO:0000785//chromatin;GO:0005634//nucleus;GO:0005643//nuclear pore;GO:0005737//cytoplasm;GO:0016363//nuclear matrix;GO:0031080//nuclear pore outer ring;GO:0031965//nuclear membrane;	-	ko03013(Nucleocytoplasmic transport)
XM_015291565.1	0	0	73.93	1.48	56.5	1.15	0	0	0	0	0	0	424949	NC_006096.5	15944359	15972468	+	4785	DVL3	GO:0000785;GO:0001934;GO:0002020;GO:0005102;GO:0005109;GO:0005515;GO:0005829;GO:0008013;GO:0016055;GO:0031267;GO:0035556;GO:0035567;GO:0043507;GO:0043547;GO:0045893;GO:0045944;GO:0050821;GO:0060070;GO:0060071;GO:1903827	K02353	-	424949	6376	segment polarity protein dishevelled homolog DVL-3 isoform X1 [Gallus gallus]	GO:0001934//positive regulation of protein phosphorylation;GO:0016055//Wnt signaling pathway;GO:0035556//intracellular signal transduction;GO:0035567//non-canonical Wnt signaling pathway;GO:0043507//positive regulation of JUN kinase activity;GO:0043547//positive regulation of GTPase activity;GO:0045893//positive regulation of transcription, DNA-templated;GO:0045944//positive regulation of transcr…	GO:0000785//chromatin;GO:0005829//cytosol;	GO:0002020//protease binding;GO:0005102//signaling receptor binding;GO:0005109//frizzled binding;GO:0005515//protein binding;GO:0008013//beta-catenin binding;GO:0031267//small GTPase binding;	ko04916(Melanogenesis);ko04330(Notch signaling pathway);ko04310(Wnt signaling pathway);ko04150(mTOR signaling pathway)
XM_416092.6	230.17	7.01	277.83	8.42	283.69	8.72	88	2.73	59	1.86	64	1.98	417850	NC_006088.5	35682030	35711342	+	3060	RAB3IP	GO:0005085	K16779	-	417850	7568	rab-3A-interacting protein isoform X1 [Gallus gallus]	-	-	GO:0005085//guanyl-nucleotide exchange factor activity;	-
NM_001030954.1	233.02	4.16	291.18	5.18	280.85	5.06	94.87	1.73	82.93	1.53	39.8	0.72	420336	NC_006089.5	138492844	138611299	-	5338	MTSS1	GO:0003779;GO:0003785;GO:0005102;GO:0007009;GO:0015629;GO:0030036;GO:0042802	K20128	-	420336	51228	metastasis suppressor protein 1 isoform X1 [Gallus gallus]	GO:0007009//plasma membrane organization;GO:0030036//actin cytoskeleton organization;	GO:0015629//actin cytoskeleton;	GO:0003779//actin binding;GO:0003785//actin monomer binding;GO:0005102//signaling receptor binding;GO:0042802//identical protein binding;	-
XM_004941713.3	157.68	1.11	80.58	0.56	185.41	1.32	23.02	0.16	0	0	34.53	0.25	423270	NC_006092.5	29010421	29065801	+	8260	PLEKHH1	GO:0005856	K24020	-	423270	7235	pleckstrin homology domain-containing family H member 1 isoform X1 [Gallus gallus]	-	GO:0005856//cytoskeleton;	-	-
XM_015279515.2	172.04	1.57	170.43	1.55	0	0	1.46	0.01	1.53	0.01	1.25	0.01	418967	NC_006088.5	181650709	181671860	+	5738	NPAT	-	-	-	418967	12889	protein NPAT isoform X1 [Gallus gallus]	-	-	-	-
XM_015284850.2	58.15	0.39	0	0	100.37	0.68	0	0	0	0	0	0	428641	NC_006090.5	85591019	85637316	-	8219	PHF3	GO:0006351	-	-	428641	12162	PHD finger protein 3 isoform X1 [Gallus gallus]	GO:0006351//transcription, DNA-templated;	-	-	-
XM_003641877.4	216.68	0.91	0	0	170.31	0.72	0	0	3.56	0.02	0	0	415374	NC_006097.5	4706287	4851887	-	12794	TLN2	GO:0001726;GO:0003779;GO:0005200;GO:0005856;GO:0005925;GO:0007155;GO:0051015	K06271	-	415374	66168	talin-2 [Gallus gallus]	GO:0007155//cell adhesion;	GO:0001726//ruffle;GO:0005856//cytoskeleton;GO:0005925//focal adhesion;	GO:0003779//actin binding;GO:0005200//structural constituent of cytoskeleton;GO:0051015//actin filament binding;	ko04510(Focal adhesion)
XM_025144993.1	124.4	1.24	65.71	0.65	0	0	0	0	0	0	0	0	427146	NC_006127.5	17476260	17498995	-	5531	MIER3	GO:0000122;GO:0003714;GO:0005654;GO:0042826	-	-	427146	52997	mesoderm induction early response protein 3 isoform X1 [Gallus gallus]	GO:0000122//negative regulation of transcription by RNA polymerase II;	GO:0005654//nucleoplasm;	GO:0003714//transcription corepressor activity;GO:0042826//histone deacetylase binding;	-
XM_415416.6	0	0	144.42	1.48	196	2.04	0	0	3.04	0.03	0	0	417133	NC_006104.5	8191526	8207138	+	5199	SNAPC4	GO:0000995;GO:0003677;GO:0016251;GO:0019185;GO:0042795;GO:0042796	K09453	-	417133	1349	snRNA-activating protein complex subunit 4 isoform X1 [Gallus gallus]	GO:0042795//snRNA transcription by RNA polymerase II;GO:0042796//snRNA transcription by RNA polymerase III;	GO:0019185//snRNA-activating protein complex;	GO:0000995//RNA polymerase III general transcription initiation factor activity;GO:0003677//DNA binding;GO:0016251//RNA polymerase II general transcription initiation factor activity;	-
NM_001305465.1	661.53	12.45	594.07	11.12	573.51	10.89	168.61	3.23	366.08	7.12	291.13	5.56	424276	NC_006094.5	28832351	28845172	-	3842	INSIG2	GO:0005783;GO:0006695;GO:0008142;GO:0016126;GO:0032869;GO:0032933;GO:0032937;GO:0036316	-	-	424276	66467	insulin-induced gene 2 protein isoform 1 [Gallus gallus]	GO:0006695//cholesterol biosynthetic process;GO:0016126//sterol biosynthetic process;GO:0032869//cellular response to insulin stimulus;GO:0032933//SREBP signaling pathway;GO:0036316//SREBP-SCAP complex retention in endoplasmic reticulum;	GO:0005783//endoplasmic reticulum;GO:0032937//SREBP-SCAP-Insig complex;	GO:0008142//oxysterol binding;	-
XM_025141839.1	63.13	0.66	0	0	64.76	0.68	0	0	0	0	0	0	431090	NC_006105.5	10495045	10507897	-	8023	GRIN2C	GO:0004970;GO:0004972;GO:0005216;GO:0005261;GO:0005887;GO:0006811;GO:0009611;GO:0015276;GO:0016020;GO:0017146;GO:0022849;GO:0033058;GO:0038023;GO:0042177;GO:0042391;GO:0050885;GO:0060079;GO:0097553;GO:0098978;GO:1903539;GO:1904315	K05211	-	431090	54137	glutamate receptor ionotropic, NMDA 2C isoform X1 [Gallus gallus]	GO:0006811//ion transport;GO:0009611//response to wounding;GO:0033058//directional locomotion;GO:0042177//negative regulation of protein catabolic process;GO:0042391//regulation of membrane potential;GO:0050885//neuromuscular process controlling balance;GO:0060079//excitatory postsynaptic potential;GO:0097553//calcium ion transmembrane import into cytosol;GO:1903539//protein localization to posts…	GO:0005887//integral component of plasma membrane;GO:0016020//membrane;GO:0017146//NMDA selective glutamate receptor complex;GO:0098978//glutamatergic synapse;	GO:0004970//ionotropic glutamate receptor activity;GO:0004972//NMDA glutamate receptor activity;GO:0005216//ion channel activity;GO:0005261//cation channel activity;GO:0015276//ligand-gated ion channel activity;GO:0022849//glutamate-gated calcium ion channel activity;GO:0038023//signaling receptor activity;GO:1904315//transmitter-gated ion channel activity involved in regulation of postsynaptic m…	ko04080(Neuroactive ligand-receptor interaction);ko04020(Calcium signaling pathway)
XM_025144134.1	15.56	0.17	32.34	0.35	79.55	0.86	0	0	0	0	0	0	418403	NC_006088.5	86495531	86514755	+	5991	NXPE3	-	-	-	418403	11428	NXPE family member 3 [Gallus gallus]	-	-	-	-
XM_015287217.2	14.36	0.2	34.92	0.49	78.78	1.13	0	0	0	0	0	0	423194	NC_006092.5	23743911	23870359	+	5339	AMBRA1	GO:0005515;GO:0005829;GO:0005930;GO:0006914;GO:0008285;GO:0021915;GO:0043524;GO:0045335	K17985	-	423194	51918	activating molecule in BECN1-regulated autophagy protein 1 isoform X1 [Gallus gallus]	GO:0006914//autophagy;GO:0008285//negative regulation of cell population proliferation;GO:0021915//neural tube development;GO:0043524//negative regulation of neuron apoptotic process;	GO:0005829//cytosol;GO:0005930//axoneme;GO:0045335//phagocytic vesicle;	GO:0005515//protein binding;	ko04140(Autophagy - animal);ko04137(Mitophagy - animal)
XM_015286807.2	0	0	70.41	1.62	142.88	3.33	0	0	0	0	0	0	423142	NC_006092.5	17793745	17811441	-	3942	ORAOV1	GO:0006413;GO:0042273;GO:0106035	-	-	423142	5702	oral cancer-overexpressed protein 1 isoform X1 [Gallus gallus]	GO:0006413//translational initiation;GO:0042273//ribosomal large subunit biogenesis;GO:0106035//protein maturation by [4Fe-4S] cluster transfer;	-	-	-
XM_422300.5	386.27	2.32	401.56	2.4	351.94	2.13	282.21	1.72	0	0	0	0	424457	NC_006095.5	10837561	10880466	+	8745	TPR	GO:0000122;GO:0000776;GO:0003682;GO:0003729;GO:0005634;GO:0005635;GO:0005643;GO:0005737;GO:0005868;GO:0006404;GO:0006405;GO:0006406;GO:0006606;GO:0006999;GO:0007094;GO:0010965;GO:0015631;GO:0016020;GO:0016021;GO:0017056;GO:0019898;GO:0031072;GO:0031453;GO:0031965;GO:0031990;GO:0032880;GO:0034399;GO:0034605;GO:0035457;GO:0042307;GO:0042405;GO:0042803;GO:0044615;GO:0045947;GO:0046832;GO:0051019;GO:…	K09291	-	424457	3800	nucleoprotein TPR isoform X1 [Gallus gallus]	GO:0000122//negative regulation of transcription by RNA polymerase II;GO:0006404//RNA import into nucleus;GO:0006405//RNA export from nucleus;GO:0006406//mRNA export from nucleus;GO:0006606//protein import into nucleus;GO:0006999//nuclear pore organization;GO:0007094//mitotic spindle assembly checkpoint signaling;GO:0010965//regulation of mitotic sister chromatid separation;GO:0031453//positive r…	GO:0000776//kinetochore;GO:0005634//nucleus;GO:0005635//nuclear envelope;GO:0005643//nuclear pore;GO:0005737//cytoplasm;GO:0005868//cytoplasmic dynein complex;GO:0016020//membrane;GO:0016021//integral component of membrane;GO:0019898//extrinsic component of membrane;GO:0031965//nuclear membrane;GO:0034399//nuclear periphery;GO:0042405//nuclear inclusion body;GO:0044615//nuclear pore nuclear baske…	GO:0003682//chromatin binding;GO:0003729//mRNA binding;GO:0015631//tubulin binding;GO:0017056//structural constituent of nuclear pore;GO:0031072//heat shock protein binding;GO:0042803//protein homodimerization activity;GO:0051019//mitogen-activated protein kinase binding;GO:0070840//dynein complex binding;	ko03013(Nucleocytoplasmic transport)
XM_015279677.2	227.59	3.87	382.3	6.46	255.26	4.37	84.44	1.46	0	0	168.39	2.91	427773	NC_006104.5	2251943	2264797	-	4103	ENTPD2L	GO:0016787	-	-	427773	53185	ectonucleoside triphosphate diphosphohydrolase 2 isoform X1 [Gallus gallus]	-	-	GO:0016787//hydrolase activity;	-
XM_015275975.2	0	0	64.63	0.42	58.71	0.39	0	0	0	0	0	0	770283	NC_006089.5	62135877	62206799	+	9556	GFOD1	GO:0016491	-	-	770283	9657	glucose-fructose oxidoreductase domain-containing protein 1 isoform X1 [Gallus gallus]	-	-	GO:0016491//oxidoreductase activity;	-
XM_015299576.2	484.84	6.36	378.4	4.94	251.21	3.33	108.25	1.45	76.41	1.04	208.48	2.78	395373	NC_006114.5	7520780	7549243	-	4844	ACLY	GO:0003824;GO:0003878;GO:0005524;GO:0005654;GO:0005829;GO:0005886;GO:0006085;GO:0006101;GO:0006107;GO:0008610;GO:0046912	K01648	[EC:2.3.3.8]	395373	2533	ATP-citrate synthase [Gallus gallus]	GO:0006085//acetyl-CoA biosynthetic process;GO:0006101//citrate metabolic process;GO:0006107//oxaloacetate metabolic process;GO:0008610//lipid biosynthetic process;	GO:0005654//nucleoplasm;GO:0005829//cytosol;GO:0005886//plasma membrane;	GO:0003824//catalytic activity;GO:0003878//ATP citrate synthase activity;GO:0005524//ATP binding;GO:0046912//acyltransferase, acyl groups converted into alkyl on transfer;	ko00020(Citrate cycle (TCA cycle))
XM_015284221.1	92.71	1.11	122.22	1.45	197.05	2.37	0	0	58.32	0.72	0	0	421657	NC_006090.5	51941675	51964586	-	5153	SERAC1	GO:0005739;GO:0005783;GO:0030198;GO:0031012;GO:0032367;GO:0036148;GO:0044233	K23504	-	421657	10279	protein SERAC1 isoform X1 [Gallus gallus]	GO:0030198//extracellular matrix organization;GO:0032367//intracellular cholesterol transport;GO:0036148//phosphatidylglycerol acyl-chain remodeling;	GO:0005739//mitochondrion;GO:0005783//endoplasmic reticulum;GO:0031012//extracellular matrix;GO:0044233//mitochondria-associated endoplasmic reticulum membrane;	-	-
XM_015282285.2	68.63	0.81	0	0	74.33	0.89	0.98	0.01	0	0	0	0	770425	NC_006089.5	79701900	79757561	-	4772	PAPD7	GO:0004652;GO:0005654;GO:0005794;GO:0016779;GO:0031965;GO:0043631	K03514	[EC:2.7.7.19]	770425	56019	non-canonical poly(A) RNA polymerase PAPD7 isoform X1 [Gallus gallus]	GO:0043631//RNA polyadenylation;	GO:0005654//nucleoplasm;GO:0005794//Golgi apparatus;GO:0031965//nuclear membrane;	GO:0004652//polynucleotide adenylyltransferase activity;GO:0016779//nucleotidyltransferase activity;	ko03018(RNA degradation)
NM_001006524.2	283.53	4.21	177.58	2.62	412.13	6.18	0	0	155.87	2.39	0	0	424228	NC_006094.5	23682689	23769005	+	6569	BIN1	GO:0002020;GO:0005515;GO:0005634;GO:0005635;GO:0005737;GO:0005829;GO:0005856;GO:0006997;GO:0008333;GO:0016020;GO:0019828;GO:0030100;GO:0030315;GO:0030424;GO:0030425;GO:0030838;GO:0031982;GO:0033292;GO:0042692;GO:0042802;GO:0043065;GO:0045202;GO:0045664;GO:0048156;GO:0048711;GO:0051015;GO:0051087;GO:0051647;GO:0060987;GO:0060988;GO:0070063;GO:0071156;GO:0086091;GO:1901380;GO:1902430;GO:1902960;GO:…	K12562	-	424228	52157	myc box-dependent-interacting protein 1 isoform X1 [Gallus gallus]	GO:0006997//nucleus organization;GO:0008333//endosome to lysosome transport;GO:0030100//regulation of endocytosis;GO:0030838//positive regulation of actin filament polymerization;GO:0033292//T-tubule organization;GO:0042692//muscle cell differentiation;GO:0043065//positive regulation of apoptotic process;GO:0045664//regulation of neuron differentiation;GO:0048711//positive regulation of astrocyte…	GO:0005634//nucleus;GO:0005635//nuclear envelope;GO:0005737//cytoplasm;GO:0005829//cytosol;GO:0005856//cytoskeleton;GO:0016020//membrane;GO:0030315//T-tubule;GO:0030424//axon;GO:0030425//dendrite;GO:0031982//vesicle;GO:0045202//synapse;GO:0060987//lipid tube;	GO:0002020//protease binding;GO:0005515//protein binding;GO:0019828//aspartic-type endopeptidase inhibitor activity;GO:0042802//identical protein binding;GO:0048156//tau protein binding;GO:0051015//actin filament binding;GO:0051087//chaperone binding;GO:0070063//RNA polymerase binding;	ko04144(Endocytosis)
XM_025144697.1	1318.98	15.5	777.95	9.09	1007.46	11.94	589.93	7.06	379.34	4.61	530.15	6.33	407092	NC_006127.5	7358700	7496589	-	4536	LOC407092	GO:0005515	-	-	407092	49885	ubiquitin-associated protein 2 isoform X1 [Gallus gallus]	-	-	GO:0005515//protein binding;	-
XM_015287987.2	64.83	0.5	0	0	57.99	0.45	0	0	0	0	0	0	423610	NC_006093.5	3099027	3219406	+	8429	LDB3	GO:0005515	K19867	-	423610	52001	LIM domain-binding protein 3 isoform X1 [Gallus gallus]	-	-	GO:0005515//protein binding;	-
NM_001293184.1	0	0	68.57	0.93	148.57	2.05	0	0	0	0	0	0	415307	NC_006097.5	3111965	3137943	-	6665	SIN3A	GO:0000122;GO:0000776;GO:0001102;GO:0001103;GO:0001701;GO:0002218;GO:0002230;GO:0002244;GO:0003677;GO:0003682;GO:0003713;GO:0003714;GO:0005634;GO:0005654;GO:0005667;GO:0006260;GO:0006355;GO:0006476;GO:0008134;GO:0010971;GO:0016580;GO:0017053;GO:0021895;GO:0030516;GO:0031937;GO:0034613;GO:0042754;GO:0043066;GO:0045666;GO:0045892;GO:0045944;GO:0051595;GO:0071333;GO:0140416;GO:1900181;GO:1901675;GO:…	K11644	-	415307	1146	paired amphipathic helix protein Sin3a [Gallus gallus]	GO:0000122//negative regulation of transcription by RNA polymerase II;GO:0001701//in utero embryonic development;GO:0002218//activation of innate immune response;GO:0002230//positive regulation of defense response to virus by host;GO:0002244//hematopoietic progenitor cell differentiation;GO:0006260//DNA replication;GO:0006355//regulation of transcription, DNA-templated;GO:0006476//protein deacety…	GO:0000776//kinetochore;GO:0005634//nucleus;GO:0005654//nucleoplasm;GO:0005667//transcription regulator complex;GO:0016580//Sin3 complex;GO:0017053//transcription repressor complex;	GO:0001102//RNA polymerase II-specific DNA-binding transcription factor binding;GO:0001103//RNA polymerase II-specific DNA-binding transcription factor binding;GO:0003677//DNA binding;GO:0003682//chromatin binding;GO:0003713//transcription coactivator activity;GO:0003714//transcription corepressor activity;GO:0008134//transcription factor binding;GO:0140416//transcription regulator inhibitor acti…	-
XM_015278587.2	0	0	92.21	0.38	50.27	0.21	0	0	0	0	0	0	418915	NC_006088.5	175942138	176186653	-	13512	FRY	GO:0000902;GO:0004857;GO:1904428	-	-	418915	12824	protein furry homolog isoform X1 [Gallus gallus]	GO:0000902//cell morphogenesis;GO:1904428//negative regulation of tubulin deacetylation;	-	GO:0004857//enzyme inhibitor activity;	-
XM_025145742.1	0	0	76.58	1.18	180.94	2.84	0	0	0	0	0	0	430113	NC_028739.2	178581	197531	+	4304	TYK2	GO:0004672;GO:0004713;GO:0004715;GO:0005131;GO:0005524;GO:0005634;GO:0005737;GO:0005856;GO:0006468;GO:0016020;GO:0035556	K11219	[EC:2.7.10.2]	430113	53861	non-receptor tyrosine-protein kinase TYK2 isoform X1 [Gallus gallus]	GO:0006468//protein phosphorylation;GO:0035556//intracellular signal transduction;	GO:0005634//nucleus;GO:0005737//cytoplasm;GO:0005856//cytoskeleton;GO:0016020//membrane;	GO:0004672//protein kinase activity;GO:0004713//protein tyrosine kinase activity;GO:0004715//non-membrane spanning protein tyrosine kinase activity;GO:0005131//growth hormone receptor binding;GO:0005524//ATP binding;	ko05168(Herpes simplex virus 1 infection);ko05164(Influenza A);ko04621(NOD-like receptor signaling pathway);ko04217(Necroptosis)
XM_015282280.2	60.45	0.69	0	0	61.39	0.71	0	0	0	0	0	0	770425	NC_006089.5	79701900	79757561	-	4772	PAPD7	GO:0004652;GO:0005654;GO:0005794;GO:0016779;GO:0031965;GO:0043631	K03514	[EC:2.7.7.19]	770425	56019	non-canonical poly(A) RNA polymerase PAPD7 isoform X1 [Gallus gallus]	GO:0043631//RNA polyadenylation;	GO:0005654//nucleoplasm;GO:0005794//Golgi apparatus;GO:0031965//nuclear membrane;	GO:0004652//polynucleotide adenylyltransferase activity;GO:0016779//nucleotidyltransferase activity;	ko03018(RNA degradation)
XM_015284631.2	84.7	1.44	47.46	0.8	0	0	0	0	0	0	0.01	0	417923	NC_006088.5	46668937	46691164	+	3226	TMPO	GO:0003677;GO:0005635;GO:0031965	K24031	-	417923	50621	thymopoietin isoform X1 [Gallus gallus]	-	GO:0005635//nuclear envelope;GO:0031965//nuclear membrane;	GO:0003677//DNA binding;	-
XM_015296789.2	520.77	2.47	567.45	2.68	527.26	2.53	237	1.15	370.08	1.82	109.41	0.53	419159	NC_006107.5	2669027	2693806	-	11013	SOGA1	GO:0005615;GO:0010506	-	-	419159	50930	protein SOGA1 isoform X1 [Gallus gallus]	GO:0010506//regulation of autophagy;	GO:0005615//extracellular space;	-	-
XM_025148194.1	67.87	1.59	0	0	50.77	1.2	0	0	0	0	0	0	107049004	NC_006089.5	148866037	148883104	-	2286	EEF1D	GO:0001650;GO:0003746;GO:0005654;GO:0005829;GO:0005853;GO:0006414	K15410	-	107049004	-	elongation factor 1-delta isoform X1 [Gallus gallus]	GO:0006414//translational elongation;	GO:0001650//fibrillar center;GO:0005654//nucleoplasm;GO:0005829//cytosol;GO:0005853//eukaryotic translation elongation factor 1 complex;	GO:0003746//translation elongation factor activity;	-
XM_025153740.1	30.38	0.29	42.35	0.4	47.16	0.45	0	0	0	0	0	0	424987	NC_006096.5	19724995	19859487	+	5681	TNIK	-	K08840	[EC:2.7.11.1]	424987	7066	TRAF2 and NCK-interacting protein kinase isoform X1 [Gallus gallus]	-	-	-	-
XM_025152307.1	42.76	0.08	77.35	0.14	0	0	0	0	0	0	0	0	100859265	NC_006088.5	83246152	83723406	+	62904	ZBTB20	GO:0000122;GO:0000976;GO:0001227;GO:0003677;GO:0005515;GO:0005634;GO:0005737;GO:0010629;GO:0032728;GO:0032755;GO:0032760;GO:0045821;GO:0045892;GO:0046889;GO:0055088;GO:0071333	K10501	-	100859265	11230	zinc finger and BTB domain-containing protein 20 isoform X1 [Gallus gallus]	GO:0000122//negative regulation of transcription by RNA polymerase II;GO:0010629//negative regulation of gene expression;GO:0032728//positive regulation of interferon-beta production;GO:0032755//positive regulation of interleukin-6 production;GO:0032760//positive regulation of tumor necrosis factor production;GO:0045821//positive regulation of glycolytic process;GO:0045892//negative regulation of…	GO:0005634//nucleus;GO:0005737//cytoplasm;	GO:0000976//transcription cis-regulatory region binding;GO:0001227//DNA-binding transcription repressor activity, RNA polymerase II-specific;GO:0003677//DNA binding;GO:0005515//protein binding;	-
XM_015285404.2	9.01	0.07	98.38	0.77	32.78	0.26	0	0	0	0	0	0	395204	NC_006091.5	62807214	62846044	-	8291	PCM1	GO:0000242;GO:0001764;GO:0005737;GO:0005813;GO:0005814;GO:0005815;GO:0005829;GO:0005856;GO:0007098;GO:0022027;GO:0030030;GO:0031122;GO:0031965;GO:0032991;GO:0033365;GO:0034451;GO:0034453;GO:0034454;GO:0035176;GO:0035735;GO:0035869;GO:0036064;GO:0042995;GO:0045177;GO:0050768;GO:0060271;GO:0071539;GO:0090316;GO:0097150;GO:1905515	K16537	-	395204	10199	pericentriolar material 1 protein isoform X1 [Gallus gallus]	GO:0001764//neuron migration;GO:0007098//centrosome cycle;GO:0022027//interkinetic nuclear migration;GO:0030030//cell projection organization;GO:0031122//cytoplasmic microtubule organization;GO:0033365//protein localization to organelle;GO:0034453//microtubule anchoring;GO:0034454//microtubule anchoring at centrosome;GO:0035176//social behavior;GO:0035735//intraciliary transport involved in ciliu…	GO:0000242//pericentriolar material;GO:0005737//cytoplasm;GO:0005813//centrosome;GO:0005814//centriole;GO:0005815//microtubule organizing center;GO:0005829//cytosol;GO:0005856//cytoskeleton;GO:0031965//nuclear membrane;GO:0032991//protein-containing complex;GO:0034451//centriolar satellite;GO:0035869//ciliary transition zone;GO:0036064//ciliary basal body;GO:0042995//cell projection;GO:0045177//a…	-	-
XM_015299042.2	88.72	0.44	46.89	0.23	0	0	0	0	0	0	0	0	419857	NC_006113.5	2754008	3101360	-	13854	PLXNA2	GO:0001756;GO:0005515;GO:0005887;GO:0007165;GO:0007166;GO:0017154;GO:0021915;GO:0021935;GO:0030334;GO:0042802;GO:0051642;GO:0060037;GO:0060174;GO:0071526	K06820	-	419857	863	plexin-A2 isoform X1 [Gallus gallus]	GO:0001756//somitogenesis;GO:0007165//signal transduction;GO:0007166//cell surface receptor signaling pathway;GO:0021915//neural tube development;GO:0021935//cerebellar granule cell precursor tangential migration;GO:0030334//regulation of cell migration;GO:0051642//centrosome localization;GO:0060037//pharyngeal system development;GO:0060174//limb bud formation;GO:0071526//semaphorin-plexin signal…	GO:0005887//integral component of plasma membrane;	GO:0005515//protein binding;GO:0017154//semaphorin receptor activity;GO:0042802//identical protein binding;	-
XM_004937583.3	318.57	2.65	389.02	3.22	225.64	1.89	184.03	1.56	114.16	0.98	0	0	417866	NC_006088.5	38117295	38200139	-	8174	OSBPL8	GO:0001786;GO:0008289;GO:0010891;GO:0015485;GO:0015914;GO:0030336;GO:0031965;GO:0032148;GO:0045444;GO:0046326;GO:0046628;GO:0051897;GO:0070273;GO:0090204;GO:0140343	K22285	-	417866	7796	oxysterol-binding protein-related protein 8 isoform X1 [Gallus gallus]	GO:0010891//negative regulation of sequestering of triglyceride;GO:0015914//phospholipid transport;GO:0030336//negative regulation of cell migration;GO:0032148//activation of protein kinase B activity;GO:0045444//fat cell differentiation;GO:0046326//positive regulation of glucose import;GO:0046628//positive regulation of insulin receptor signaling pathway;GO:0051897//positive regulation of protei…	GO:0031965//nuclear membrane;	GO:0001786//phosphatidylserine binding;GO:0008289//lipid binding;GO:0015485//cholesterol binding;GO:0070273//phosphatidylinositol-4-phosphate binding;GO:0140343//phosphatidylserine transfer activity;	-
XM_015279199.2	96.26	1.25	0	0	76.57	1	1.17	0.02	1.3	0.02	0	0	425403	NC_006098.5	1333129	1343930	-	4061	SLC9A5	GO:0006812;GO:0006814;GO:0006885;GO:0015299;GO:0015385;GO:0016021;GO:0055085	K14723	-	425403	66031	sodium/hydrogen exchanger 5 isoform X1 [Gallus gallus]	GO:0006812//cation transport;GO:0006814//sodium ion transport;GO:0006885//regulation of pH;GO:0055085//transmembrane transport;	GO:0016021//integral component of membrane;	GO:0015299//solute:proton antiporter activity;GO:0015385//sodium:proton antiporter activity;	-
XM_015276403.2	435.62	3.7	409.3	3.46	439.41	3.77	169	1.46	174	1.53	169	1.46	428760	NC_006091.5	50472656	50604643	-	8555	ADAMTS3	GO:0001701;GO:0004175;GO:0004222;GO:0005615;GO:0006508;GO:0008233;GO:0008237;GO:0010573;GO:0016485;GO:0032964;GO:1900748	K08619	[EC:3.4.24.-]	428760	8835	A disintegrin and metalloproteinase with thrombospondin motifs 3 isoform X1 [Gallus gallus]	GO:0001701//in utero embryonic development;GO:0006508//proteolysis;GO:0010573//vascular endothelial growth factor production;GO:0016485//protein processing;GO:0032964//collagen biosynthetic process;GO:1900748//positive regulation of vascular endothelial growth factor signaling pathway;	GO:0005615//extracellular space;	GO:0004175//endopeptidase activity;GO:0004222//metalloendopeptidase activity;GO:0008233//peptidase activity;GO:0008237//metallopeptidase activity;	-
XM_015294658.2	88.47	0.78	0	0	45.91	0.41	0	0	0	0	0	0	416398	NC_006101.5	13631644	13657042	+	6253	UBN1	GO:0005634;GO:0005654;GO:0005923;GO:0006325;GO:0006336;GO:0016604;GO:0034451	K17492	-	416398	1588	ubinuclein-1 [Gallus gallus]	GO:0006325//chromatin organization;GO:0006336//DNA replication-independent chromatin assembly;	GO:0005634//nucleus;GO:0005654//nucleoplasm;GO:0005923//bicellular tight junction;GO:0016604//nuclear body;GO:0034451//centriolar satellite;	-	-
XM_015285185.2	2213.92	17.68	1177.87	9.36	2274.46	18.32	1047.6	8.52	632.32	5.22	206.81	1.68	418013	NC_006088.5	50628568	50653184	-	12274	MGAT3	GO:0003830;GO:0006487;GO:0008104;GO:0016020;GO:0030334	K00737	[EC:2.4.1.144]	418013	9215	beta-1,4-mannosyl-glycoprotein 4-beta-N-acetylglucosaminyltransferase isoform X1 [Gallus gallus]	GO:0006487//protein N-linked glycosylation;GO:0008104//protein localization;GO:0030334//regulation of cell migration;	GO:0016020//membrane;	GO:0003830//beta-1,4-mannosylglycoprotein 4-beta-N-acetylglucosaminyltransferase activity;	ko00510(N-Glycan biosynthesis)
XM_415293.6	390.62	4.75	442.33	5.34	640.6	7.85	183.03	2.26	162.83	2.04	289.8	3.58	417002	NC_006102.5	10984373	11047938	-	4632	OSBP2	GO:0005829;GO:0005886;GO:0006869;GO:0008289;GO:0015248;GO:0015485;GO:0015918;GO:0016020;GO:0016021;GO:0032934;GO:0043231;GO:0097038	K20462	-	417002	5865	oxysterol-binding protein 2 isoform X1 [Gallus gallus]	GO:0006869//lipid transport;GO:0015918//sterol transport;	GO:0005829//cytosol;GO:0005886//plasma membrane;GO:0016020//membrane;GO:0016021//integral component of membrane;GO:0043231//intracellular membrane-bounded organelle;GO:0097038//perinuclear endoplasmic reticulum;	GO:0008289//lipid binding;GO:0015248//sterol transporter activity;GO:0015485//cholesterol binding;GO:0032934//sterol binding;	-
XM_004940129.3	62.42	0.53	146.51	1.23	0	0	0	0	0	0	0	0	421228	NC_006090.5	3159132	3193181	-	6249	ANAPC1	GO:0005634;GO:0005680;GO:0070979	K03348	-	421228	51441	anaphase-promoting complex subunit 1 isoform X1 [Gallus gallus]	GO:0070979//protein K11-linked ubiquitination;	GO:0005634//nucleus;GO:0005680//anaphase-promoting complex;	-	ko04914(Progesterone-mediated oocyte maturation);ko04120(Ubiquitin mediated proteolysis);ko04114(Oocyte meiosis);ko04110(Cell cycle)
XM_025150337.1	95.11	1.01	109.35	1.16	49.19	0.53	0	0	0	0	17.75	0.19	422209	NC_006091.5	2282931	2314068	+	7854	ZMYM3	GO:0005654;GO:0007010;GO:0008270;GO:0022604	K24675	-	422209	4122	zinc finger MYM-type protein 3 isoform X1 [Gallus gallus]	GO:0007010//cytoskeleton organization;GO:0022604//regulation of cell morphogenesis;	GO:0005654//nucleoplasm;	GO:0008270//zinc ion binding;	-
XM_015280090.1	247.03	2.16	287.02	2.5	356.84	3.15	0	0	211.02	1.91	55.42	0.49	427233	NC_006127.5	34159929	34260169	+	8025	FOCAD	GO:0005925	-	-	427233	11210	focadhesin [Gallus gallus]	-	GO:0005925//focal adhesion;	-	-
XM_015276051.2	106.1	1.76	50.42	0.83	0	0	0	0	0	0	0	0	421949	NC_006090.5	99567581	99621415	-	3881	FAM49A	GO:0016020;GO:0030833;GO:0031267	-	-	421949	12326	protein FAM49A isoform X1 [Gallus gallus]	GO:0030833//regulation of actin filament polymerization;	GO:0016020//membrane;	GO:0031267//small GTPase binding;	-
XM_025154950.1	240.15	3.05	371.99	4.7	286.38	3.67	51.82	0.67	50.27	0.66	190.7	2.46	426699	NC_006100.5	8903167	8925834	+	4441	FBXO38	GO:0002842;GO:0005515;GO:0031146;GO:0070936	K10313	-	426699	52864	F-box only protein 38 isoform X1 [Gallus gallus]	GO:0002842//positive regulation of T cell mediated immune response to tumor cell;GO:0031146//SCF-dependent proteasomal ubiquitin-dependent protein catabolic process;GO:0070936//protein K48-linked ubiquitination;	-	GO:0005515//protein binding;	-
XM_025153438.1	40.95	0.29	0	0	73.92	0.52	0	0	0	0	0	0	424959	NC_006096.5	16375346	16528374	+	9259	MCF2L2	GO:0005085;GO:0005515;GO:0035556	K20685	-	424959	6637	probable guanine nucleotide exchange factor MCF2L2 isoform X1 [Gallus gallus]	GO:0035556//intracellular signal transduction;	-	GO:0005085//guanyl-nucleotide exchange factor activity;GO:0005515//protein binding;	-
XM_419902.5	46.17	0.55	46.17	0.54	23.08	0.27	0	0	0	0	0	0	421885	NC_006090.5	87199658	87302204	+	4634	COL21A1	-	K16629	-	421885	12183	collagen alpha-1(XXI) chain [Gallus gallus]	-	-	-	-
XM_015286016.2	0	0	97.47	0.99	86.45	0.89	3.05	0.03	0	0	0	0	422889	NC_006091.5	82644754	82787656	+	5337	ZFYVE28	-	K24780	-	422889	11700	lateral signaling target protein 2 homolog isoform X1 [Gallus gallus]	-	-	-	-
XM_015277962.2	35.28	0.21	116.99	0.7	122.99	0.75	4.38	0.03	0	0	20.03	0.12	421064	NC_006089.5	102280644	102409696	+	9063	GREB1L	GO:0001656;GO:0001658;GO:0001822;GO:0003231;GO:0030539;GO:0060065;GO:0060562;GO:0061205;GO:0072177	-	-	421064	51396	GREB1-like protein isoform X1 [Gallus gallus]	GO:0001656//metanephros development;GO:0001658//branching involved in ureteric bud morphogenesis;GO:0001822//kidney development;GO:0003231//cardiac ventricle development;GO:0030539//male genitalia development;GO:0060065//uterus development;GO:0060562//epithelial tube morphogenesis;GO:0061205//paramesonephric duct development;GO:0072177//mesonephric duct development;	-	-	-
XM_025147458.1	0	0	72.07	0.52	194.97	1.42	0	0	0	0	0	0	417731	NC_006088.5	18925596	18989763	-	7577	BRD1	GO:0005515;GO:0005634;GO:0016607;GO:0036409;GO:0042393;GO:0043966;GO:0044154;GO:0045648;GO:0070776	K11349	-	417731	6468	bromodomain-containing protein 1 isoform X1 [Gallus gallus]	GO:0043966//histone H3 acetylation;GO:0044154//histone H3-K14 acetylation;GO:0045648//positive regulation of erythrocyte differentiation;	GO:0005634//nucleus;GO:0016607//nuclear speck;GO:0036409//histone H3-K14 acetyltransferase complex;GO:0070776//MOZ/MORF histone acetyltransferase complex;	GO:0005515//protein binding;GO:0042393//histone binding;	-
XM_015300256.2	51.45	0.38	8.4	0.06	53.51	0.4	0	0	0	0	0	0	374146	NC_006088.5	108903306	109056759	-	7712	ERG	GO:0000978;GO:0000981;GO:0001228;GO:0003677;GO:0003682;GO:0003700;GO:0005515;GO:0005634;GO:0006355;GO:0006357;GO:0030154;GO:0043565;GO:0045944;GO:1990837;GO:1990904	K09435	-	374146	49062	transcriptional regulator Erg isoform X1 [Gallus gallus]	GO:0006355//regulation of transcription, DNA-templated;GO:0006357//regulation of transcription by RNA polymerase II;GO:0030154//cell differentiation;GO:0045944//positive regulation of transcription by RNA polymerase II;	GO:0005634//nucleus;GO:1990904//ribonucleoprotein complex;	GO:0000978//RNA polymerase II cis-regulatory region sequence-specific DNA binding;GO:0000981//DNA-binding transcription factor activity, RNA polymerase II-specific;GO:0001228//DNA-binding transcription activator activity, RNA polymerase II-specific;GO:0003677//DNA binding;GO:0003682//chromatin binding;GO:0003700//DNA-binding transcription factor activity;GO:0005515//protein binding;GO:0043565//se…	-
XM_015293597.2	45.23	0.92	8.87	0.18	59	1.21	0	0	0	0	0	0	416181	NC_006100.5	3563662	3637761	+	13279	FBXW11	GO:0000132;GO:0000209;GO:0000776;GO:0004842;GO:0005515;GO:0005634;GO:0005635;GO:0005737;GO:0005829;GO:0005875;GO:0005881;GO:0006470;GO:0007097;GO:0007281;GO:0008090;GO:0019005;GO:0031023;GO:0031146;GO:0042753;GO:0043005;GO:0043025;GO:0045893;GO:0046983;GO:0047496;GO:0048854;GO:0051010;GO:0061630;GO:0070840;GO:1901223;GO:1904115;GO:2000574	K03362	-	416181	50183	F-box/WD repeat-containing protein 11 isoform X1 [Gallus gallus]	GO:0000132//establishment of mitotic spindle orientation;GO:0000209//protein polyubiquitination;GO:0006470//protein dephosphorylation;GO:0007097//nuclear migration;GO:0007281//germ cell development;GO:0008090//retrograde axonal transport;GO:0031023//microtubule organizing center organization;GO:0031146//SCF-dependent proteasomal ubiquitin-dependent protein catabolic process;GO:0042753//positive r…	GO:0000776//kinetochore;GO:0005634//nucleus;GO:0005635//nuclear envelope;GO:0005737//cytoplasm;GO:0005829//cytosol;GO:0005875//microtubule associated complex;GO:0005881//cytoplasmic microtubule;GO:0019005//SCF ubiquitin ligase complex;GO:0043005//neuron projection;GO:0043025//neuronal cell body;GO:1904115//axon cytoplasm;	GO:0004842//ubiquitin-protein transferase activity;GO:0005515//protein binding;GO:0046983//protein dimerization activity;GO:0051010//microtubule plus-end binding;GO:0061630//ubiquitin protein ligase activity;GO:0070840//dynein complex binding;	ko04340(Hedgehog signaling pathway);ko04310(Wnt signaling pathway);ko04218(Cellular senescence);ko04120(Ubiquitin mediated proteolysis);ko04114(Oocyte meiosis)
XM_025148927.1	118.77	1.36	0	0	52.29	0.6	0	0	0	0	0	0	100859633	NC_006090.5	39498190	39737126	-	5995	DISC1	GO:0000226;GO:0001764;GO:0002052;GO:0005739;GO:0005813;GO:0008021;GO:0010975;GO:0014069;GO:0021799;GO:0021846;GO:0030177;GO:0031929;GO:0032091;GO:0034613;GO:0036064;GO:0045111;GO:0051560;GO:0060070;GO:0060090;GO:0090128;GO:0097546;GO:1905515;GO:2000060	K16534	-	100859633	63513	disrupted in schizophrenia 1 protein isoform X1 [Gallus gallus]	GO:0000226//microtubule cytoskeleton organization;GO:0001764//neuron migration;GO:0002052//positive regulation of neuroblast proliferation;GO:0010975//regulation of neuron projection development;GO:0021799//cerebral cortex radially oriented cell migration;GO:0021846//cell proliferation in forebrain;GO:0030177//positive regulation of Wnt signaling pathway;GO:0031929//TOR signaling;GO:0032091//nega…	GO:0005739//mitochondrion;GO:0005813//centrosome;GO:0008021//synaptic vesicle;GO:0014069//postsynaptic density;GO:0036064//ciliary basal body;GO:0045111//intermediate filament cytoskeleton;GO:0097546//ciliary base;	GO:0060090//molecular adaptor activity;	-
XM_015277530.2	142.23	0.68	0	0	58.42	0.28	0	0	0	0	0	0	395195	NC_006088.5	174373491	174843850	-	10983	NBEA	GO:0005515;GO:0005634;GO:0005802;GO:0005829;GO:0005886;GO:0008104;GO:0012505;GO:0019901;GO:0061484	K24183	-	395195	12814	neurobeachin isoform X1 [Gallus gallus]	GO:0008104//protein localization;GO:0061484//hematopoietic stem cell homeostasis;	GO:0005634//nucleus;GO:0005802//trans-Golgi network;GO:0005829//cytosol;GO:0005886//plasma membrane;GO:0012505//endomembrane system;	GO:0005515//protein binding;GO:0019901//protein kinase binding;	-
XM_015297947.2	48.09	0.67	107.96	1.49	0	0	0	0	0	0	0	0	395312	NC_006111.5	6168040	6175770	+	3987	IL18	GO:0005125;GO:0005576;GO:0005615;GO:0005737;GO:0006954;GO:0006955;GO:0007165;GO:0032729;GO:0035710;GO:0050671	K05482	-	395312	5957	interleukin-18 isoform X1 [Gallus gallus]	GO:0006954//inflammatory response;GO:0006955//immune response;GO:0007165//signal transduction;GO:0032729//positive regulation of interferon-gamma production;GO:0035710//CD4-positive, alpha-beta T cell activation;GO:0050671//positive regulation of lymphocyte proliferation;	GO:0005576//extracellular region;GO:0005615//extracellular space;GO:0005737//cytoplasm;	GO:0005125//cytokine activity;	ko05164(Influenza A);ko05132(Salmonella infection);ko04623(Cytosolic DNA-sensing pathway);ko04621(NOD-like receptor signaling pathway);ko04060(Cytokine-cytokine receptor interaction)
NM_001030947.1	40.41	0.9	80.83	1.79	0	0	0	0	0	0	0	0	420234	NC_006089.5	126348499	126364246	+	3178	PLEKHF2	GO:0030133;GO:0046872	K23858	-	420234	11937	pleckstrin homology domain-containing family F member 2 [Gallus gallus]	-	GO:0030133//transport vesicle;	GO:0046872//metal ion binding;	-
XM_015290913.1	42.56	0.45	42.56	0.44	25.63	0.27	0	0	0	0	0	0	771457	NC_006095.5	19294868	19332371	-	5179	MIGA1	GO:0005739;GO:0005887;GO:0008053;GO:0042803;GO:0046982	-	-	771457	6799	mitoguardin 1 isoform X1 [Gallus gallus]	GO:0008053//mitochondrial fusion;	GO:0005739//mitochondrion;GO:0005887//integral component of plasma membrane;	GO:0042803//protein homodimerization activity;GO:0046982//protein heterodimerization activity;	-
XM_418603.6	41.2	0.3	71.31	0.52	0	0	0	0	0	0	0	0	420501	NC_006089.5	16933939	17284925	-	9453	KIAA1217	GO:0048706	-	-	420501	5871	sickle tail protein homolog isoform X1 [Gallus gallus]	GO:0048706//embryonic skeletal system development;	-	-	-
XM_004940844.3	1093	11.2	1160.51	11.83	1788.8	18.49	52.89	0.55	498.32	5.28	812.12	8.45	422374	NC_006091.5	16619123	16672972	+	6121	KIAA1210	-	-	-	422374	51722	acrosomal protein KIAA1210 homolog isoform X1 [Gallus gallus]	-	-	-	-
XM_015295290.2	117.11	3.02	154.85	3.97	170.55	4.44	18.96	0.5	24.95	0.66	35.51	0.93	427801	NC_006105.5	4162939	4209050	-	6121	MGAT5B	-	K09661	[EC:2.4.1.-]	427801	1223	alpha-1,6-mannosylglycoprotein 6-beta-N-acetylglucosaminyltransferase B isoform X1 [Gallus gallus]	-	-	-	ko00515(Mannose type O-glycan biosynthesis);ko00510(N-Glycan biosynthesis)
XM_004949394.3	395.03	4.74	270.42	3.23	298.31	3.61	194.55	2.38	68.83	0.85	75.41	0.92	427113	NC_006127.5	57735532	58000947	+	5844	MCTP1	GO:0005509;GO:0016021	-	-	427113	10872	multiple C2 and transmembrane domain-containing protein 1 isoform X1 [Gallus gallus]	-	GO:0016021//integral component of membrane;	GO:0005509//calcium ion binding;	-
XM_025141421.1	38.67	0.5	31.32	0.4	41.01	0.53	0	0	0	0	0	0	418141	NC_006088.5	59578997	59611006	+	4637	CAPRIN2	GO:0005102;GO:0005515;GO:0005654;GO:0005737;GO:0005739;GO:0005813;GO:0005829;GO:0030308;GO:0032092;GO:0033138;GO:0043235;GO:0045944;GO:0050775;GO:0061003;GO:0090263	K18744	-	418141	9802	caprin-2 isoform X1 [Gallus gallus]	GO:0030308//negative regulation of cell growth;GO:0032092//positive regulation of protein binding;GO:0033138//positive regulation of peptidyl-serine phosphorylation;GO:0045944//positive regulation of transcription by RNA polymerase II;GO:0050775//positive regulation of dendrite morphogenesis;GO:0061003//positive regulation of dendritic spine morphogenesis;GO:0090263//positive regulation of canoni…	GO:0005654//nucleoplasm;GO:0005737//cytoplasm;GO:0005739//mitochondrion;GO:0005813//centrosome;GO:0005829//cytosol;GO:0043235//receptor complex;	GO:0005102//signaling receptor binding;GO:0005515//protein binding;	-
XM_015297934.2	176.15	2.87	0	0	64.81	1.06	0	0	0	0	0	0	374067	NC_006111.5	166630	232782	-	3877	PKNOX2	GO:0000977;GO:0003677;GO:0003785;GO:0005634;GO:0005654;GO:0005737;GO:0006355;GO:0006357;GO:0015629;GO:0015630;GO:0043565;GO:0045171;GO:0051015;GO:1990837	K24891	-	374067	49030	homeobox protein PKNOX2 [Gallus gallus]	GO:0006355//regulation of transcription, DNA-templated;GO:0006357//regulation of transcription by RNA polymerase II;	GO:0005634//nucleus;GO:0005654//nucleoplasm;GO:0005737//cytoplasm;GO:0015629//actin cytoskeleton;GO:0015630//microtubule cytoskeleton;GO:0045171//intercellular bridge;	GO:0000977//RNA polymerase II transcription regulatory region sequence-specific DNA binding;GO:0003677//DNA binding;GO:0003785//actin monomer binding;GO:0043565//sequence-specific DNA binding;GO:0051015//actin filament binding;GO:1990837//sequence-specific double-stranded DNA binding;	-
XM_015298718.2	0	0	44.48	0.25	96.91	0.55	0	0	0	0	0	0	101749375	NC_006088.5	99694070	99767454	-	12551	NRIP1	GO:0000118;GO:0000122;GO:0000785;GO:0000978;GO:0001543;GO:0001650;GO:0003712;GO:0003713;GO:0003714;GO:0005102;GO:0005634;GO:0005654;GO:0005730;GO:0005829;GO:0006357;GO:0007623;GO:0016607;GO:0019915;GO:0030331;GO:0030728;GO:0032922;GO:0035257;GO:0035259;GO:0042826;GO:0042974;GO:0045944;GO:0046965;GO:0071392	K17965	-	101749375	68846	nuclear receptor-interacting protein 1 [Gallus gallus]	GO:0000122//negative regulation of transcription by RNA polymerase II;GO:0001543//ovarian follicle rupture;GO:0006357//regulation of transcription by RNA polymerase II;GO:0007623//circadian rhythm;GO:0019915//lipid storage;GO:0030728//ovulation;GO:0032922//circadian regulation of gene expression;GO:0045944//positive regulation of transcription by RNA polymerase II;GO:0071392//cellular response to…	GO:0000118//histone deacetylase complex;GO:0000785//chromatin;GO:0001650//fibrillar center;GO:0005634//nucleus;GO:0005654//nucleoplasm;GO:0005730//nucleolus;GO:0005829//cytosol;GO:0016607//nuclear speck;	GO:0000978//RNA polymerase II cis-regulatory region sequence-specific DNA binding;GO:0003712//transcription coregulator activity;GO:0003713//transcription coactivator activity;GO:0003714//transcription corepressor activity;GO:0005102//signaling receptor binding;GO:0030331//estrogen receptor binding;GO:0035257//nuclear receptor binding;GO:0035259//glucocorticoid receptor binding;GO:0042826//histon…	-
XM_015297518.2	77.9	1.84	132.11	3.11	220.43	5.26	0	0	49.1	1.2	27.13	0.65	386579	NC_006110.5	228892	265244	-	8616	RPS6KA1L	GO:0000166;GO:0000287;GO:0004672;GO:0004674;GO:0004711;GO:0004712;GO:0005524;GO:0005654;GO:0005737;GO:0005829;GO:0006468;GO:0016301;GO:0016310;GO:0016740;GO:0018105;GO:0035556;GO:0043027;GO:0043066;GO:0043154;GO:0045893;GO:0045944;GO:0106310;GO:0106311;GO:2000491	K04373	[EC:2.7.11.1]	386579	212	ribosomal protein S6 kinase 2 alpha [Gallus gallus]	GO:0006468//protein phosphorylation;GO:0016310//phosphorylation;GO:0018105//peptidyl-serine phosphorylation;GO:0035556//intracellular signal transduction;GO:0043066//negative regulation of apoptotic process;GO:0043154//negative regulation of cysteine-type endopeptidase activity involved in apoptotic process;GO:0045893//positive regulation of transcription, DNA-templated;GO:0045944//positive regul…	GO:0005654//nucleoplasm;GO:0005737//cytoplasm;GO:0005829//cytosol;	GO:0000166//nucleotide binding;GO:0000287//magnesium ion binding;GO:0004672//protein kinase activity;GO:0004674//protein serine/threonine kinase activity;GO:0004711//ribosomal protein S6 kinase activity;GO:0004712//protein serine/threonine/tyrosine kinase activity;GO:0005524//ATP binding;GO:0016301//kinase activity;GO:0016740//transferase activity;GO:0043027//cysteine-type endopeptidase inhibitor…	ko04914(Progesterone-mediated oocyte maturation);ko04150(mTOR signaling pathway);ko04114(Oocyte meiosis);ko04010(MAPK signaling pathway)
XM_025142739.1	396.48	3.8	172.92	1.65	351.26	3.4	152.88	1.49	93.6	0.93	0	0	419484	NC_006108.5	5502047	5515436	-	5613	MFN2	GO:0001825;GO:0003924;GO:0005525;GO:0005739;GO:0005741;GO:0006626;GO:0007006;GO:0008053;GO:0015630;GO:0016021;GO:0031625;GO:0034497;GO:0046580;GO:0048593;GO:0048662;GO:0051646;GO:0061734;GO:0120162;GO:1904707;GO:1905461	K06030	[EC:3.6.5.-]	419484	3342	mitofusin-2 [Gallus gallus]	GO:0001825//blastocyst formation;GO:0006626//protein targeting to mitochondrion;GO:0007006//mitochondrial membrane organization;GO:0008053//mitochondrial fusion;GO:0034497//protein localization to phagophore assembly site;GO:0046580//negative regulation of Ras protein signal transduction;GO:0048593//camera-type eye morphogenesis;GO:0048662//negative regulation of smooth muscle cell proliferation;…	GO:0005739//mitochondrion;GO:0005741//mitochondrial outer membrane;GO:0015630//microtubule cytoskeleton;GO:0016021//integral component of membrane;	GO:0003924//GTPase activity;GO:0005525//GTP binding;GO:0031625//ubiquitin protein ligase binding;	ko04621(NOD-like receptor signaling pathway);ko04137(Mitophagy - animal)
XM_015281670.2	32.09	0.34	36.89	0.38	41.21	0.44	0	0	0	0	0	0	420749	NC_006089.5	47997104	48012447	+	5189	KBTBD2	GO:0005515;GO:0006006;GO:0006629;GO:0010467;GO:0014065;GO:0032868	K10470	-	420749	9264	kelch repeat and BTB domain-containing protein 2 isoform X1 [Gallus gallus]	GO:0006006//glucose metabolic process;GO:0006629//lipid metabolic process;GO:0010467//gene expression;GO:0014065//phosphatidylinositol 3-kinase signaling;GO:0032868//response to insulin;	-	GO:0005515//protein binding;	-
XM_015284094.2	0	0	58.17	0.8	51.6	0.72	0	0	0	0	0	0	421678	NC_006090.5	54198295	54264896	+	4376	REPS1	GO:0005509;GO:0005515;GO:0005886;GO:0005905;GO:0006898;GO:0017124	K20068	-	421678	10351	ralBP1-associated Eps domain-containing protein 1 isoform X1 [Gallus gallus]	GO:0006898//receptor-mediated endocytosis;	GO:0005886//plasma membrane;GO:0005905//clathrin-coated pit;	GO:0005509//calcium ion binding;GO:0005515//protein binding;GO:0017124//SH3 domain binding;	-
XM_025149448.1	87.58	0.67	40.98	0.31	0	0	0	0	0	0	0	0	100857562	NC_006091.5	19752425	19874064	+	10385	TRIM2	GO:0005515;GO:0005737;GO:0008270	K11997	-	100857562	65466	tripartite motif-containing protein 2 isoform X1 [Gallus gallus]	-	GO:0005737//cytoplasm;	GO:0005515//protein binding;GO:0008270//zinc ion binding;	-
XM_025144766.1	53.05	1.16	56.29	1.23	0	0	0	0	0	0	0	0	427458	NC_006127.5	40087954	40107183	-	2909	HNRNPK	GO:0003676;GO:0003677;GO:0003723;GO:0006357;GO:0006396	K12886	-	427458	53093	heterogeneous nuclear ribonucleoprotein K isoform X1 [Gallus gallus]	GO:0006357//regulation of transcription by RNA polymerase II;GO:0006396//RNA processing;	-	GO:0003676//nucleic acid binding;GO:0003677//DNA binding;GO:0003723//RNA binding;	ko03040(Spliceosome)
XM_015290968.2	49.25	1.53	26.68	0.83	32.6	1.02	0	0	0	0	0	0	418247	NC_006088.5	4125378	4178122	+	16200	PFKFB3	GO:0003824;GO:0003873;GO:0004331;GO:0005524;GO:0005654;GO:0006000;GO:0006003;GO:0008152;GO:0016301;GO:0016310;GO:0016311;GO:0016787;GO:0046835	K01103	-	418247	4755	6-phosphofructo-2-kinase/fructose-2,6-bisphosphatase 3 isoform X1 [Gallus gallus]	GO:0006000//fructose metabolic process;GO:0006003//fructose 2,6-bisphosphate metabolic process;GO:0008152//metabolic process;GO:0016310//phosphorylation;GO:0016311//dephosphorylation;GO:0046835//carbohydrate phosphorylation;	GO:0005654//nucleoplasm;	GO:0003824//catalytic activity;GO:0003873//6-phosphofructo-2-kinase activity;GO:0004331//fructose-2,6-bisphosphate 2-phosphatase activity;GO:0005524//ATP binding;GO:0016301//kinase activity;GO:0016787//hydrolase activity;	ko00051(Fructose and mannose metabolism)
XM_025150954.1	307.62	2.11	339.64	2.32	278.82	1.93	178.76	1.25	145.02	1.03	0	0	423311	NC_006092.5	34618004	34679351	-	8007	HEATR5A	-	K24814	-	423311	7579	HEAT repeat-containing protein 5A isoform X1 [Gallus gallus]	-	-	-	-
XM_015285597.1	95.48	1.19	129.3	1.6	131.83	1.66	19.3	0.24	12.25	0.16	19.61	0.25	422719	NC_006091.5	61097188	61240073	-	8350	SORBS2	GO:0005515;GO:0005737;GO:0005925;GO:0007015;GO:0016020	K23708	-	422719	10100	sorbin and SH3 domain-containing protein 2 isoform X6 [Gallus gallus]	GO:0007015//actin filament organization;	GO:0005737//cytoplasm;GO:0005925//focal adhesion;GO:0016020//membrane;	GO:0005515//protein binding;	-
XM_004941530.3	35.61	0.33	68.89	0.63	3.16	0.03	0	0	0	0	0	0	423144	NC_006092.5	17979120	18055127	+	6816	ANO1	GO:0005227;GO:0005229;GO:0005254;GO:0005654;GO:0005886;GO:0006812;GO:0006821;GO:0015111;GO:0015705;GO:0016020;GO:0016021;GO:0016324;GO:0034605;GO:0035774;GO:0046983;GO:1902476	K19496	-	423144	5749	anoctamin-1 isoform X1 [Gallus gallus]	GO:0006812//cation transport;GO:0006821//chloride transport;GO:0015705//iodide transport;GO:0034605//cellular response to heat;GO:0035774//positive regulation of insulin secretion involved in cellular response to glucose stimulus;GO:1902476//chloride transmembrane transport;	GO:0005654//nucleoplasm;GO:0005886//plasma membrane;GO:0016020//membrane;GO:0016021//integral component of membrane;GO:0016324//apical plasma membrane;	GO:0005227//calcium activated cation channel activity;GO:0005229//intracellular calcium activated chloride channel activity;GO:0005254//chloride channel activity;GO:0015111//iodide transmembrane transporter activity;GO:0046983//protein dimerization activity;	-
XM_015288418.2	21.07	0.16	11.07	0.09	75.79	0.6	0	0	0	0	0	0	423785	NC_006093.5	19563925	19609845	-	7006	ERCC6	GO:0000012;GO:0000077;GO:0000166;GO:0000303;GO:0003677;GO:0003682;GO:0005524;GO:0005634;GO:0005654;GO:0005730;GO:0006281;GO:0006283;GO:0006284;GO:0006290;GO:0006362;GO:0006974;GO:0006979;GO:0007256;GO:0007257;GO:0008022;GO:0008023;GO:0008094;GO:0008630;GO:0009411;GO:0009636;GO:0010165;GO:0010224;GO:0010332;GO:0016787;GO:0022008;GO:0030182;GO:0030296;GO:0031175;GO:0032784;GO:0032786;GO:0035264;GO:…	K10841	-	423785	4695	DNA excision repair protein ERCC-6 isoform X1 [Gallus gallus]	GO:0000012//single strand break repair;GO:0000077//DNA damage checkpoint signaling;GO:0000303//response to superoxide;GO:0006281//DNA repair;GO:0006283//transcription-coupled nucleotide-excision repair;GO:0006284//base-excision repair;GO:0006290//pyrimidine dimer repair;GO:0006362//transcription elongation from RNA polymerase I promoter;GO:0006974//cellular response to DNA damage stimulus;GO:0006…	GO:0005634//nucleus;GO:0005654//nucleoplasm;GO:0005730//nucleolus;GO:0008023//transcription elongation factor complex;GO:0090734//site of DNA damage;	GO:0000166//nucleotide binding;GO:0003677//DNA binding;GO:0003682//chromatin binding;GO:0005524//ATP binding;GO:0008022//protein C-terminus binding;GO:0008094//ATP-dependent activity, acting on DNA;GO:0016787//hydrolase activity;GO:0030296//protein tyrosine kinase activator activity;GO:0044877//protein-containing complex binding;GO:0047485//protein N-terminus binding;GO:0070615//ATP-dependent chr…	ko03420(Nucleotide excision repair)
XM_004947701.3	0	0	54.27	0.73	54.27	0.74	0	0	0	0	0	0	428209	NC_006110.5	1628005	1636711	-	3904	PTAFR	GO:0001530;GO:0001875;GO:0004930;GO:0004992;GO:0005543;GO:0006935;GO:0006954;GO:0007186;GO:0016020;GO:0016021;GO:0032496;GO:0032959;GO:0048015	K04279	-	428209	500	platelet-activating factor receptor [Gallus gallus]	GO:0006935//chemotaxis;GO:0006954//inflammatory response;GO:0007186//G protein-coupled receptor signaling pathway;GO:0032496//response to lipopolysaccharide;GO:0032959//inositol trisphosphate biosynthetic process;GO:0048015//phosphatidylinositol-mediated signaling;	GO:0016020//membrane;GO:0016021//integral component of membrane;	GO:0001530//lipopolysaccharide binding;GO:0001875//lipopolysaccharide immune receptor activity;GO:0004930//G protein-coupled receptor activity;GO:0004992//platelet activating factor receptor activity;GO:0005543//phospholipid binding;	ko04080(Neuroactive ligand-receptor interaction);ko04020(Calcium signaling pathway)
XM_025147375.1	0	0	70.47	0.76	211.68	2.32	0	0	0	0	0	0	420378	NC_006089.5	830791	898316	+	4831	SMARCC1	GO:0001741;GO:0003682;GO:0005515;GO:0005634;GO:0005654;GO:0005737;GO:0006337;GO:0006338;GO:0008286;GO:0009887;GO:0016514;GO:0032435;GO:0043044;GO:0045893;GO:0045944;GO:0047485;GO:0071564;GO:0071565	K11649	-	420378	3752	SWI/SNF complex subunit SMARCC1 isoform X1 [Gallus gallus]	GO:0006337//nucleosome disassembly;GO:0006338//chromatin remodeling;GO:0008286//insulin receptor signaling pathway;GO:0009887//animal organ morphogenesis;GO:0032435//negative regulation of proteasomal ubiquitin-dependent protein catabolic process;GO:0043044//chromatin remodeling;GO:0045893//positive regulation of transcription, DNA-templated;GO:0045944//positive regulation of transcription by RNA…	GO:0001741//XY body;GO:0005634//nucleus;GO:0005654//nucleoplasm;GO:0005737//cytoplasm;GO:0016514//SWI/SNF complex;GO:0071564//npBAF complex;GO:0071565//nBAF complex;	GO:0003682//chromatin binding;GO:0005515//protein binding;GO:0047485//protein N-terminus binding;	-
XM_004947783.3	75.12	2.95	68.72	2.68	54.63	2.16	0	0	0	0	10.07	0.4	428225	NC_006110.5	4606221	4611466	-	4371	GJB5	GO:0005922;GO:0007154;GO:0060707;GO:0060708;GO:0060713	K07624	-	428225	14652	gap junction beta-5 protein [Gallus gallus]	GO:0007154//cell communication;GO:0060707//trophoblast giant cell differentiation;GO:0060708//spongiotrophoblast differentiation;GO:0060713//labyrinthine layer morphogenesis;	GO:0005922//connexin complex;	-	-
XM_004942086.3	101.3	0.78	294.15	2.24	312.21	2.42	0	0	9.05	0.07	113.26	0.88	423746	NC_006093.5	16880166	16976928	+	7209	USP54	GO:0004843;GO:0016579	-	-	423746	3894	inactive ubiquitin carboxyl-terminal hydrolase 54 isoform X1 [Gallus gallus]	GO:0016579//protein deubiquitination;	-	GO:0004843//thiol-dependent deubiquitinase;	-
NM_001030877.1	121.59	2.28	84.77	1.58	112.52	2.12	27.3	0.52	13.48	0.26	0	0	419434	NC_006108.5	2921607	3010295	-	5115	SAMD11	GO:0003677;GO:0005515	-	-	419434	1594	sterile alpha motif domain-containing protein 11 isoform X1 [Gallus gallus]	-	-	GO:0003677//DNA binding;GO:0005515//protein binding;	-
XM_015284514.2	210.78	2.37	342.86	3.84	389.82	4.42	93.8	1.07	93.58	1.09	149.2	1.71	421775	NC_006090.5	67723944	67834228	-	4676	SOBP	GO:0005634;GO:0007605;GO:0007626;GO:0032184;GO:0042472;GO:0046872;GO:0050890;GO:0090102	-	-	421775	11400	sine oculis-binding protein homolog [Gallus gallus]	GO:0007605//sensory perception of sound;GO:0007626//locomotory behavior;GO:0042472//inner ear morphogenesis;GO:0050890//cognition;GO:0090102//cochlea development;	GO:0005634//nucleus;	GO:0032184//SUMO polymer binding;GO:0046872//metal ion binding;	-
XM_015296016.2	491.01	7.73	533.54	8.36	700.71	11.13	331.13	5.31	222.48	3.62	283.45	4.53	417525	NC_006106.5	4539801	4604744	-	5004	AP2B1	GO:0001822;GO:0003279;GO:0003281;GO:0005515;GO:0006886;GO:0007507;GO:0015031;GO:0016192;GO:0030117;GO:0030122;GO:0030131;GO:0030276;GO:0035904;GO:0060976;GO:0072583;GO:0098884;GO:0098978;GO:0099590	K11825	-	417525	1528	AP-2 complex subunit beta isoform X1 [Gallus gallus]	GO:0001822//kidney development;GO:0003279//cardiac septum development;GO:0003281//ventricular septum development;GO:0006886//intracellular protein transport;GO:0007507//heart development;GO:0015031//protein transport;GO:0016192//vesicle-mediated transport;GO:0035904//aorta development;GO:0060976//coronary vasculature development;GO:0072583//clathrin-dependent endocytosis;GO:0098884//postsynaptic …	GO:0030117//membrane coat;GO:0030122//AP-2 adaptor complex;GO:0030131//clathrin adaptor complex;GO:0098978//glutamatergic synapse;	GO:0005515//protein binding;GO:0030276//clathrin binding;	ko04144(Endocytosis)
XM_015296719.2	32.54	1.07	19.05	0.62	55.46	1.84	0	0	0	0	0	0	100858145	NC_006088.5	84810191	84899921	+	1725	NME7	GO:0000166;GO:0004550;GO:0005524;GO:0005813;GO:0006165;GO:0006183;GO:0006228;GO:0006241;GO:0009117;GO:0016301;GO:0016310;GO:0016740;GO:0046872	K00940	[EC:2.7.4.6]	100858145	66075	nucleoside diphosphate kinase 7 isoform X1 [Gallus gallus]	GO:0006165//nucleoside diphosphate phosphorylation;GO:0006183//GTP biosynthetic process;GO:0006228//UTP biosynthetic process;GO:0006241//CTP biosynthetic process;GO:0009117//nucleotide metabolic process;GO:0016310//phosphorylation;	GO:0005813//centrosome;	GO:0000166//nucleotide binding;GO:0004550//nucleoside diphosphate kinase activity;GO:0005524//ATP binding;GO:0016301//kinase activity;GO:0016740//transferase activity;GO:0046872//metal ion binding;	ko00983(Drug metabolism - other enzymes);ko00240(Pyrimidine metabolism);ko00230(Purine metabolism)
NM_001097531.1	3069.66	57.39	2964.35	55.12	710.32	13.4	24.22	0.46	94.98	1.84	773.46	14.69	768824	NC_006089.5	128612971	128629546	-	2968	ZNF706	GO:0005634;GO:0005737;GO:0006417;GO:0045892;GO:0046872;GO:1902455	-	-	768824	54781	zinc finger protein 706 [Gallus gallus]	GO:0006417//regulation of translation;GO:0045892//negative regulation of transcription, DNA-templated;GO:1902455//negative regulation of stem cell population maintenance;	GO:0005634//nucleus;GO:0005737//cytoplasm;	GO:0046872//metal ion binding;	-
XM_015278162.2	39.1	0.55	0	0	89.12	1.27	0	0	0	0	0	0	374040	NC_006091.5	5795865	5955653	-	12478	DIAPH2	GO:0003779;GO:0007015;GO:0007292;GO:0016043;GO:0030036	K05741	-	374040	49017	protein diaphanous homolog 2 isoform X1 [Gallus gallus]	GO:0007015//actin filament organization;GO:0007292//female gamete generation;GO:0016043//cellular component organization;GO:0030036//actin cytoskeleton organization;	-	GO:0003779//actin binding;	ko04810(Regulation of actin cytoskeleton)
NM_001031037.1	317.5	3.8	259.54	3.09	377.49	4.55	133.86	1.63	138.55	1.71	73.22	0.89	421276	NC_006090.5	10421548	10502155	-	11229	SERTAD2	GO:0003713;GO:0005634;GO:0005654;GO:0005737;GO:0005829;GO:0030308;GO:0045893	-	-	421276	66398	SERTA domain-containing protein 2 [Gallus gallus]	GO:0030308//negative regulation of cell growth;GO:0045893//positive regulation of transcription, DNA-templated;	GO:0005634//nucleus;GO:0005654//nucleoplasm;GO:0005737//cytoplasm;GO:0005829//cytosol;	GO:0003713//transcription coactivator activity;	-
XM_015288535.2	215.25	4.93	62.83	1.43	3.89	0.09	0	0	0	0	0	0	373892	NC_006093.5	26669742	26768283	+	16888	ADD3	GO:0000794;GO:0005200;GO:0005737;GO:0005856;GO:0005903;GO:0005911;GO:0005938;GO:0014069;GO:0016020	K18622	-	373892	48944	gamma-adducin [Gallus gallus]	-	GO:0000794//condensed nuclear chromosome;GO:0005737//cytoplasm;GO:0005856//cytoskeleton;GO:0005903//brush border;GO:0005911//cell-cell junction;GO:0005938//cell cortex;GO:0014069//postsynaptic density;GO:0016020//membrane;	GO:0005200//structural constituent of cytoskeleton;	-
XM_015298004.2	1647.01	14.32	922.37	7.98	1810.91	15.88	566.27	5.01	347.72	3.12	851.29	7.52	419783	NC_006111.5	5577179	5594309	-	7126	DDX6	GO:0000166;GO:0000932;GO:0003676;GO:0003723;GO:0003724;GO:0003729;GO:0004386;GO:0005524;GO:0005634;GO:0005737;GO:0005829;GO:0010494;GO:0016442;GO:0016787;GO:0016887;GO:0017148;GO:0019074;GO:0019827;GO:0019904;GO:0033962;GO:0034063;GO:0036464;GO:0045665;GO:1905618	K12614	[EC:3.6.4.13]	419783	14491	probable ATP-dependent RNA helicase DDX6 [Gallus gallus]	GO:0017148//negative regulation of translation;GO:0019074//viral RNA genome packaging;GO:0019827//stem cell population maintenance;GO:0033962//P-body assembly;GO:0034063//stress granule assembly;GO:0045665//negative regulation of neuron differentiation;GO:1905618//positive regulation of miRNA-mediated gene silencing by inhibition of translation;	GO:0000932//P-body;GO:0005634//nucleus;GO:0005737//cytoplasm;GO:0005829//cytosol;GO:0010494//cytoplasmic stress granule;GO:0016442//RISC complex;GO:0036464//cytoplasmic ribonucleoprotein granule;	GO:0000166//nucleotide binding;GO:0003676//nucleic acid binding;GO:0003723//RNA binding;GO:0003724//RNA helicase activity;GO:0003729//mRNA binding;GO:0004386//helicase activity;GO:0005524//ATP binding;GO:0016787//hydrolase activity;GO:0016887//ATP hydrolysis activity;GO:0019904//protein domain specific binding;	ko03018(RNA degradation)
XM_015300144.2	54.81	1.47	0	0	50.81	1.38	0	0	0	0	0	0	107055367	NC_006115.5	4033985	4037537	+	2123	ISYNA1	GO:0004512;GO:0006021;GO:0008654	K01858	[EC:5.5.1.4]	107055367	78326	inositol-3-phosphate synthase 1 isoform X1 [Gallus gallus]	GO:0006021//inositol biosynthetic process;GO:0008654//phospholipid biosynthetic process;	-	GO:0004512//inositol-3-phosphate synthase activity;	ko00562(Inositol phosphate metabolism)
XM_004937357.3	44	0.37	0	0	61.74	0.53	0	0	0	0	0	0	431595	NC_006127.5	24164669	24200350	+	6290	FAM169A	-	-	-	431595	54291	soluble lamin-associated protein of 75 kDa isoform X2 [Gallus gallus]	-	-	-	-
XM_025142321.1	44.01	0.38	0	0	61.71	0.54	0	0	0	0	0	0	419221	NC_006107.5	6870530	6878862	+	6110	FAM217B	GO:0005654;GO:0005829	-	-	419221	14761	protein FAM217B isoform X1 [Gallus gallus]	-	GO:0005654//nucleoplasm;GO:0005829//cytosol;	-	-
XM_025152759.1	188.7	2.17	184.08	2.1	160.81	1.86	49.44	0.58	35.55	0.42	40.13	0.47	395961	NC_006095.5	1985646	2069227	-	7057	NR5A2	GO:0000976;GO:0000978;GO:0001228;GO:0003677;GO:0003682;GO:0003700;GO:0004879;GO:0005543;GO:0005634;GO:0005737;GO:0006355;GO:0008206;GO:0008270;GO:0030522;GO:0030855;GO:0042127;GO:0042632;GO:0043565;GO:0045070;GO:0045893;GO:0045944;GO:0046872;GO:0061113;GO:0090575;GO:1990830;GO:1990837	K08027	-	395961	49577	nuclear receptor subfamily 5 group A member 2 isoform X2 [Gallus gallus]	GO:0006355//regulation of transcription, DNA-templated;GO:0008206//bile acid metabolic process;GO:0030522//intracellular receptor signaling pathway;GO:0030855//epithelial cell differentiation;GO:0042127//regulation of cell population proliferation;GO:0042632//cholesterol homeostasis;GO:0045070//positive regulation of viral genome replication;GO:0045893//positive regulation of transcription, DNA-t…	GO:0005634//nucleus;GO:0005737//cytoplasm;GO:0090575//RNA polymerase II transcription regulator complex;	GO:0000976//transcription cis-regulatory region binding;GO:0000978//RNA polymerase II cis-regulatory region sequence-specific DNA binding;GO:0001228//DNA-binding transcription activator activity, RNA polymerase II-specific;GO:0003677//DNA binding;GO:0003682//chromatin binding;GO:0003700//DNA-binding transcription factor activity;GO:0004879//nuclear receptor activity;GO:0005543//phospholipid bindi…	-
XM_015289263.2	211.91	0.94	155.33	0.69	303.07	1.36	119.03	0.54	26.39	0.12	46.4	0.21	424024	NC_006094.5	5226664	5522474	-	12302	AGAP1	GO:0003924;GO:0005096;GO:0005515;GO:0005525;GO:0005543	K12491	-	424024	52113	arf-GAP with GTPase, ANK repeat and PH domain-containing protein 1 isoform X1 [Gallus gallus]	-	-	GO:0003924//GTPase activity;GO:0005096//GTPase activator activity;GO:0005515//protein binding;GO:0005525//GTP binding;GO:0005543//phospholipid binding;	ko04144(Endocytosis)
XM_015285992.2	500.93	11.98	591.38	14.07	603.32	14.55	286.56	6.98	225.57	5.57	309.13	7.51	422905	NC_006091.5	84875072	84898916	+	2824	SPON2	GO:0001530;GO:0002448;GO:0003823;GO:0005615;GO:0008228;GO:0031012;GO:0032496;GO:0032755;GO:0032760;GO:0042742;GO:0043152;GO:0045087;GO:0050832;GO:0051607;GO:0060907;GO:0071222	K24428	-	422905	66446	spondin-2 isoform X1 [Gallus gallus]	GO:0002448//mast cell mediated immunity;GO:0008228//opsonization;GO:0032496//response to lipopolysaccharide;GO:0032755//positive regulation of interleukin-6 production;GO:0032760//positive regulation of tumor necrosis factor production;GO:0042742//defense response to bacterium;GO:0043152//induction of bacterial agglutination;GO:0045087//innate immune response;GO:0050832//defense response to fungu…	GO:0005615//extracellular space;GO:0031012//extracellular matrix;	GO:0001530//lipopolysaccharide binding;GO:0003823//antigen binding;	-
XM_015275601.2	68.76	0.43	35.98	0.22	0	0	0	0	0	0	0	0	416830	NC_006102.5	5382689	5494427	+	9304	PITPNM2	GO:0005548;GO:0015914;GO:0046872	K24069	-	416830	2659	membrane-associated phosphatidylinositol transfer protein 2 isoform X1 [Gallus gallus]	GO:0015914//phospholipid transport;	-	GO:0005548//phospholipid transporter activity;GO:0046872//metal ion binding;	-
XM_418310.6	53.27	1.05	52.28	1.03	0	0	0	0	0	0	0	0	420199	NC_006089.5	121389228	121401030	-	3092	IMPA1	GO:0000287;GO:0005737;GO:0006661;GO:0006796;GO:0007165;GO:0008934;GO:0030145;GO:0031403;GO:0042802;GO:0042803;GO:0046854;GO:0046855;GO:0052834	K01092	[EC:3.1.3.25]	420199	66367	inositol monophosphatase 1 isoform X1 [Gallus gallus]	GO:0006661//phosphatidylinositol biosynthetic process;GO:0006796//phosphate-containing compound metabolic process;GO:0007165//signal transduction;GO:0046854//phosphatidylinositol phosphate biosynthetic process;GO:0046855//inositol phosphate dephosphorylation;	GO:0005737//cytoplasm;	GO:0000287//magnesium ion binding;GO:0008934//inositol monophosphate 1-phosphatase activity;GO:0030145//manganese ion binding;GO:0031403//lithium ion binding;GO:0042802//identical protein binding;GO:0042803//protein homodimerization activity;GO:0052834//inositol monophosphate phosphatase activity;	ko04070(Phosphatidylinositol signaling system);ko00562(Inositol phosphate metabolism)
XM_015288800.2	46.53	0.67	30.37	0.43	27.92	0.41	0	0	0	0	0	0	423833	NC_006093.5	23105168	23118647	-	3902	CNNM1	-	K16302	-	423833	5649	metal transporter CNNM1 isoform X2 [Gallus gallus]	-	-	-	-
XM_015291483.2	35.57	0.2	0	0	69.49	0.4	0	0	0	0	0	0	424922	NC_006096.5	15206094	15258582	+	9496	LRCH3	GO:0005515;GO:0005829;GO:0032185	-	-	424922	5731	leucine-rich repeat and calponin homology domain-containing protein 3 isoform X1 [Gallus gallus]	GO:0032185//septin cytoskeleton organization;	GO:0005829//cytosol;	GO:0005515//protein binding;	-
XM_015288711.2	37	0.31	86.4	0.73	0	0	0	0	0	0	0	0	428979	NC_006093.5	25213665	25236045	-	6881	ITPRIP	GO:0004860;GO:0005640;GO:1902042	-	-	428979	6374	inositol 1,4,5-trisphosphate receptor-interacting protein [Gallus gallus]	GO:1902042//negative regulation of extrinsic apoptotic signaling pathway via death domain receptors;	GO:0005640//nuclear outer membrane;	GO:0004860//protein kinase inhibitor activity;	-
XM_025152262.1	154.17	0.28	54.18	0.1	0	0	0	0	0	0	0	0	100859265	NC_006088.5	83246152	83723406	+	62904	ZBTB20	GO:0000122;GO:0000976;GO:0001227;GO:0003677;GO:0005515;GO:0005634;GO:0005737;GO:0010629;GO:0032728;GO:0032755;GO:0032760;GO:0045821;GO:0045892;GO:0046889;GO:0055088;GO:0071333	K10501	-	100859265	11230	zinc finger and BTB domain-containing protein 20 isoform X1 [Gallus gallus]	GO:0000122//negative regulation of transcription by RNA polymerase II;GO:0010629//negative regulation of gene expression;GO:0032728//positive regulation of interferon-beta production;GO:0032755//positive regulation of interleukin-6 production;GO:0032760//positive regulation of tumor necrosis factor production;GO:0045821//positive regulation of glycolytic process;GO:0045892//negative regulation of…	GO:0005634//nucleus;GO:0005737//cytoplasm;	GO:0000976//transcription cis-regulatory region binding;GO:0001227//DNA-binding transcription repressor activity, RNA polymerase II-specific;GO:0003677//DNA binding;GO:0005515//protein binding;	-
NM_001198601.2	550.08	9.44	541.14	9.23	576.49	9.98	216.93	3.79	312.71	5.54	275.9	4.81	395878	NC_006092.5	46671235	46712547	+	4964	PAPOLA	GO:0003723;GO:0004652;GO:0005634;GO:0005654;GO:0006378;GO:0016779;GO:0031123;GO:0031440;GO:0043631	K14376	[EC:2.7.7.19]	395878	8431	poly(A) polymerase alpha isoform X1 [Gallus gallus]	GO:0006378//mRNA polyadenylation;GO:0031123//RNA 3'-end processing;GO:0031440//regulation of mRNA 3'-end processing;GO:0043631//RNA polyadenylation;	GO:0005634//nucleus;GO:0005654//nucleoplasm;	GO:0003723//RNA binding;GO:0004652//polynucleotide adenylyltransferase activity;GO:0016779//nucleotidyltransferase activity;	ko03015(mRNA surveillance pathway)
XM_025142719.1	56.72	0.5	156.6	1.37	180.04	1.6	66.35	0.59	0	0	0	0	419363	NC_006108.5	213564	251024	-	8060	SLC45A1	-	K15378	-	419363	328	proton-associated sugar transporter A isoform X1 [Gallus gallus]	-	-	-	-
XM_025154255.1	0	0	65.4	0.72	83.19	0.94	3.02	0.03	0	0	0	0	415683	NC_006098.5	1780624	1801322	-	5952	PDPR	GO:0005515;GO:0016491;GO:0055114	K17509	-	415683	50048	pyruvate dehydrogenase phosphatase regulatory subunit, mitochondrial isoform X1 [Gallus gallus]	GO:0055114//obsolete oxidation-reduction process;	-	GO:0005515//protein binding;GO:0016491//oxidoreductase activity;	-
XM_015286322.1	0	0	35.04	0.53	79.32	1.21	0	0	0	0	0	0	421597	NC_006092.5	7164776	7254371	-	10128	HIPK3	GO:0004672;GO:0004674;GO:0005524;GO:0005829;GO:0005886;GO:0006468;GO:0009299;GO:0016604;GO:0043066	K08826	[EC:2.7.11.1]	421597	8888	homeodomain-interacting protein kinase 3 [Gallus gallus]	GO:0006468//protein phosphorylation;GO:0009299//mRNA transcription;GO:0043066//negative regulation of apoptotic process;	GO:0005829//cytosol;GO:0005886//plasma membrane;GO:0016604//nuclear body;	GO:0004672//protein kinase activity;GO:0004674//protein serine/threonine kinase activity;GO:0005524//ATP binding;	ko04218(Cellular senescence)
XM_015281616.2	49.14	0.26	0	0	54.66	0.29	0	0	0	0	0	0	420774	NC_006089.5	51254034	51490083	+	10537	HECW1	GO:0004842;GO:0005515;GO:0005829	K12167	[EC:2.3.2.26]	420774	9376	E3 ubiquitin-protein ligase HECW1 isoform X1 [Gallus gallus]	-	GO:0005829//cytosol;	GO:0004842//ubiquitin-protein transferase activity;GO:0005515//protein binding;	-
XM_003641890.4	182.44	5.97	191.02	6.22	161.07	5.32	31.02	1.03	52.59	1.78	44.18	1.47	100858361	NC_006098.5	1363210	1372442	+	7948	HSD11B2	-	K00071	[EC:1.1.1.-]	100858361	64720	corticosteroid 11-beta-dehydrogenase isozyme 2 isoform X1 [Gallus gallus]	-	-	-	ko00140(Steroid hormone biosynthesis)
XM_417098.6	85.28	1.18	36.1	0.49	0	0	0	0	0	0	0.06	0	418902	NC_006088.5	173995677	174011950	+	4005	SPG20	GO:0005737;GO:0005741;GO:0005811;GO:0005829;GO:0005886;GO:0009838;GO:0030496;GO:0030514;GO:0031625;GO:0034389;GO:0045202;GO:0048698;GO:0050905;GO:0051301;GO:0051881;GO:0060612	K19366	-	418902	12811	spartin isoform X1 [Gallus gallus]	GO:0009838//abscission;GO:0030514//negative regulation of BMP signaling pathway;GO:0034389//lipid droplet organization;GO:0048698//negative regulation of collateral sprouting in absence of injury;GO:0050905//neuromuscular process;GO:0051301//cell division;GO:0051881//regulation of mitochondrial membrane potential;GO:0060612//adipose tissue development;	GO:0005737//cytoplasm;GO:0005741//mitochondrial outer membrane;GO:0005811//lipid droplet;GO:0005829//cytosol;GO:0005886//plasma membrane;GO:0030496//midbody;GO:0045202//synapse;	GO:0031625//ubiquitin protein ligase binding;	ko04144(Endocytosis)
XM_015288612.2	224.11	3.38	182.83	2.74	58.91	0.9	0	0	19.55	0.3	58.14	0.89	423807	NC_006093.5	21537460	21623980	-	4230	EXOC6	GO:0000145;GO:0006904	K19985	-	423807	52056	exocyst complex component 6 isoform X1 [Gallus gallus]	GO:0006904//vesicle docking involved in exocytosis;	GO:0000145//exocyst;	-	-
XM_015278226.2	416.03	4.89	273.36	3.2	380.4	4.51	164.99	1.98	76.45	0.93	182.72	2.18	422207	NC_006091.5	2217432	2258183	-	10778	RHOGL	GO:0003677;GO:0003924;GO:0005515;GO:0005525;GO:0005669;GO:0006352;GO:0007264	K07863	-	422207	4080	transcription initiation factor TFIID subunit 1 isoform X1 [Gallus gallus]	GO:0006352//DNA-templated transcription, initiation;GO:0007264//small GTPase mediated signal transduction;	GO:0005669//transcription factor TFIID complex;	GO:0003677//DNA binding;GO:0003924//GTPase activity;GO:0005515//protein binding;GO:0005525//GTP binding;	ko05132(Salmonella infection)
XM_025151200.1	0	0	183.89	4.59	285.89	7.23	0	0	10.28	0.27	0	0	107056441	NC_006092.5	217294	223644	-	2279	LOC107056441	GO:0001725;GO:0005515;GO:0005737;GO:0005829;GO:0005884;GO:0005886;GO:0016477;GO:0030027;GO:0030036;GO:0031252;GO:0031529;GO:0034316;GO:0035767;GO:0036120;GO:0042060;GO:0042802;GO:0048471;GO:0051015;GO:0051017;GO:0071672;GO:0071933;GO:0071944;GO:0090135;GO:1902463;GO:2000394	K13886	-	107056441	79393	coronin-1B isoform X2 [Gallus gallus]	GO:0016477//cell migration;GO:0030036//actin cytoskeleton organization;GO:0031529//ruffle organization;GO:0034316//negative regulation of Arp2/3 complex-mediated actin nucleation;GO:0035767//endothelial cell chemotaxis;GO:0036120//cellular response to platelet-derived growth factor stimulus;GO:0042060//wound healing;GO:0051017//actin filament bundle assembly;GO:0071672//negative regulation of smo…	GO:0001725//stress fiber;GO:0005737//cytoplasm;GO:0005829//cytosol;GO:0005884//actin filament;GO:0005886//plasma membrane;GO:0030027//lamellipodium;GO:0031252//cell leading edge;GO:0048471//perinuclear region of cytoplasm;GO:0071944//cell periphery;	GO:0005515//protein binding;GO:0042802//identical protein binding;GO:0051015//actin filament binding;GO:0071933//Arp2/3 complex binding;	-
XM_015287675.2	133	1.6	152	1.82	142	1.72	27	0.33	27	0.34	29	0.35	423351	NC_006092.5	38093415	38107311	-	4378	SYNDIG1L	GO:0005794;GO:0016021	K23906	-	423351	51955	synapse differentiation-inducing gene protein 1-like [Gallus gallus]	-	GO:0005794//Golgi apparatus;GO:0016021//integral component of membrane;	-	-
XM_025150489.1	405.34	7.65	669.41	12.57	597.39	11.38	150.3	2.89	389.4	7.59	238.41	4.57	418896	NC_006088.5	173654548	173691649	+	3885	SUPT20H	GO:0000124;GO:0003712	K21245	-	418896	12806	transcription factor SPT20 homolog isoform X1 [Gallus gallus]	-	GO:0000124//SAGA complex;	GO:0003712//transcription coregulator activity;	ko04140(Autophagy - animal)
NM_001167759.1	56.17	1.47	45.58	1.19	0	0	0	0	0	0	0	0	418152	NC_006088.5	60530583	60545886	-	5088	RAD52	GO:0000724;GO:0000730;GO:0003677;GO:0003697;GO:0005634;GO:0006281;GO:0006310;GO:0006312;GO:0006974;GO:0010792;GO:0032991;GO:0032993;GO:0034599;GO:0042802;GO:0045002;GO:2000819	K10873	-	418152	9834	DNA repair protein RAD52 homolog isoform 1 [Gallus gallus]	GO:0000724//double-strand break repair via homologous recombination;GO:0000730//DNA recombinase assembly;GO:0006281//DNA repair;GO:0006310//DNA recombination;GO:0006312//mitotic recombination;GO:0006974//cellular response to DNA damage stimulus;GO:0010792//DNA double-strand break processing involved in repair via single-strand annealing;GO:0034599//cellular response to oxidative stress;GO:0045002…	GO:0005634//nucleus;GO:0032991//protein-containing complex;GO:0032993//protein-DNA complex;	GO:0003677//DNA binding;GO:0003697//single-stranded DNA binding;GO:0042802//identical protein binding;	ko03440(Homologous recombination)
XM_015278733.2	346.7	3.14	530.4	4.79	595.75	5.45	75.06	0.69	230.24	2.16	315.81	2.91	418926	NC_006088.5	177271327	177348868	-	6224	PAN3	GO:0000289;GO:0003723;GO:0004535;GO:0004672;GO:0005524;GO:0006397;GO:0006468;GO:0031251	K12572	-	418926	12837	PAN2-PAN3 deadenylation complex subunit PAN3 isoform X1 [Gallus gallus]	GO:0000289//nuclear-transcribed mRNA poly(A) tail shortening;GO:0006397//mRNA processing;GO:0006468//protein phosphorylation;	GO:0031251//PAN complex;	GO:0003723//RNA binding;GO:0004535//poly(A)-specific ribonuclease activity;GO:0004672//protein kinase activity;GO:0005524//ATP binding;	ko03018(RNA degradation)
XM_015287634.1	149.07	1.51	0	0	172.44	1.76	0	0	0	0	10.46	0.11	423308	NC_006092.5	34476111	34531487	-	5332	STRN3	GO:0005515;GO:0005654;GO:0005794;GO:0005886;GO:0031267;GO:0044877;GO:0051721;GO:0070016;GO:0090443	K17608	-	423308	7543	striatin-3 isoform X1 [Gallus gallus]	-	GO:0005654//nucleoplasm;GO:0005794//Golgi apparatus;GO:0005886//plasma membrane;GO:0090443//FAR/SIN/STRIPAK complex;	GO:0005515//protein binding;GO:0031267//small GTPase binding;GO:0044877//protein-containing complex binding;GO:0051721//protein phosphatase 2A binding;GO:0070016//armadillo repeat domain binding;	-
XM_418055.6	301.4	1.87	366.19	2.26	680.64	4.26	185.27	1.17	114.85	0.74	107.02	0.68	419934	NC_006113.5	5210025	5248195	+	8497	ATP2B4	GO:0000166;GO:0005388;GO:0005516;GO:0005524;GO:0005886;GO:0006357;GO:0006811;GO:0006816;GO:0006874;GO:0010629;GO:0010751;GO:0014832;GO:0015085;GO:0016020;GO:0016021;GO:0016525;GO:0016887;GO:0030018;GO:0030315;GO:0030317;GO:0030346;GO:0033138;GO:0036126;GO:0036487;GO:0042383;GO:0043537;GO:0045019;GO:0046872;GO:0048306;GO:0050998;GO:0051001;GO:0051599;GO:0070588;GO:0070885;GO:0071872;GO:0098736;GO:…	K05850	[EC:7.2.2.10]	419934	2630	plasma membrane calcium-transporting ATPase 4 isoform X6 [Gallus gallus]	GO:0006357//regulation of transcription by RNA polymerase II;GO:0006811//ion transport;GO:0006816//calcium ion transport;GO:0006874//cellular calcium ion homeostasis;GO:0010629//negative regulation of gene expression;GO:0010751//negative regulation of nitric oxide mediated signal transduction;GO:0014832//urinary bladder smooth muscle contraction;GO:0016525//negative regulation of angiogenesis;GO:…	GO:0005886//plasma membrane;GO:0016020//membrane;GO:0016021//integral component of membrane;GO:0030018//Z disc;GO:0030315//T-tubule;GO:0036126//sperm flagellum;GO:0042383//sarcolemma;	GO:0000166//nucleotide binding;GO:0005388//P-type calcium transporter activity;GO:0005516//calmodulin binding;GO:0005524//ATP binding;GO:0015085//calcium ion transmembrane transporter activity;GO:0016887//ATP hydrolysis activity;GO:0030346//protein phosphatase 2B binding;GO:0036487//nitric-oxide synthase inhibitor activity;GO:0046872//metal ion binding;GO:0048306//calcium-dependent protein bindin…	ko04261(Adrenergic signaling in cardiomyocytes);ko04020(Calcium signaling pathway)
XM_015287042.2	72.08	0.7	149.36	1.45	228.69	2.26	0	0	54.63	0.55	34.79	0.35	423197	NC_006092.5	23887617	23929880	-	6648	DGKZ	GO:0003951;GO:0004143;GO:0005515;GO:0005634;GO:0005829;GO:0006654;GO:0007165;GO:0007205;GO:0016301;GO:0016607;GO:0030027;GO:0035556;GO:0046339;GO:0046486;GO:0046834;GO:0090216	K00901	[EC:2.7.1.107]	423197	6348	diacylglycerol kinase zeta isoform X1 [Gallus gallus]	GO:0006654//phosphatidic acid biosynthetic process;GO:0007165//signal transduction;GO:0007205//protein kinase C-activating G protein-coupled receptor signaling pathway;GO:0035556//intracellular signal transduction;GO:0046339//diacylglycerol metabolic process;GO:0046486//glycerolipid metabolic process;GO:0046834//lipid phosphorylation;GO:0090216//positive regulation of 1-phosphatidylinositol-4-pho…	GO:0005634//nucleus;GO:0005829//cytosol;GO:0016607//nuclear speck;GO:0030027//lamellipodium;	GO:0003951//NAD+ kinase activity;GO:0004143//diacylglycerol kinase activity;GO:0005515//protein binding;GO:0016301//kinase activity;	ko04070(Phosphatidylinositol signaling system);ko00564(Glycerophospholipid metabolism);ko00561(Glycerolipid metabolism)
XM_015292331.2	398.53	7.73	365.86	7.05	559.73	10.94	111.71	2.2	288.19	5.77	191.53	3.77	415633	NC_006098.5	532766	541920	-	2766	ADGRG1	GO:0001525;GO:0004888;GO:0004930;GO:0005518;GO:0007155;GO:0007166;GO:0007186;GO:0007266;GO:0007420;GO:0008201;GO:0008285;GO:0010573;GO:0016021;GO:0016477;GO:0021796;GO:0021801;GO:0021819;GO:0035025;GO:0045785;GO:0050840;GO:0061484;GO:0070528;GO:0072520;GO:0097451;GO:2000179;GO:2001223	K08450	-	415633	737	adhesion G-protein coupled receptor G1 [Gallus gallus]	GO:0001525//angiogenesis;GO:0007155//cell adhesion;GO:0007166//cell surface receptor signaling pathway;GO:0007186//G protein-coupled receptor signaling pathway;GO:0007266//Rho protein signal transduction;GO:0007420//brain development;GO:0008285//negative regulation of cell population proliferation;GO:0010573//vascular endothelial growth factor production;GO:0016477//cell migration;GO:0021796//cer…	GO:0016021//integral component of membrane;GO:0097451//glial limiting end-foot;	GO:0004888//transmembrane signaling receptor activity;GO:0004930//G protein-coupled receptor activity;GO:0005518//collagen binding;GO:0008201//heparin binding;GO:0050840//extracellular matrix binding;	-
XM_025155454.1	163.82	3.83	0	0	100.88	2.38	0	0	0	0	4.98	0.12	416843	NC_006102.5	5762349	5771343	+	2814	RNF34	GO:0005654;GO:0006511;GO:0016604;GO:0043161;GO:0070417;GO:2000374	K20804	[EC:2.3.2.31]	416843	3076	E3 ubiquitin-protein ligase RNF34 isoform X1 [Gallus gallus]	GO:0006511//ubiquitin-dependent protein catabolic process;GO:0043161//proteasome-mediated ubiquitin-dependent protein catabolic process;GO:0070417//cellular response to cold;GO:2000374//regulation of oxygen metabolic process;	GO:0005654//nucleoplasm;GO:0016604//nuclear body;	-	-
XM_015288019.2	87.23	2.37	250.22	6.76	142.65	3.91	2.22	0.06	44.29	1.24	55.39	1.53	101748144	NC_006093.5	1230873	1244618	-	8141	MANBAL17	GO:0016020;GO:0016021	-	-	101748144	67635	protein MANBAL [Gallus gallus]	-	GO:0016020//membrane;GO:0016021//integral component of membrane;	-	-
XM_003642322.4	301.77	4.17	253.89	3.49	270.36	3.77	89.19	1.26	99	1.41	98.1	1.38	769421	NC_006105.5	2560295	2584778	-	4686	HS3ST3B1L	GO:0008146	K07809	[EC:2.8.2.30]	769421	55238	heparan sulfate glucosamine 3-O-sulfotransferase 3B1 isoform X1 [Gallus gallus]	-	-	GO:0008146//sulfotransferase activity;	ko00534(Glycosaminoglycan biosynthesis - heparan sulfate / heparin)
XM_015278958.1	83.86	0.95	0	0	34.41	0.39	0	0	0	0	0	0	415371	NC_006097.5	4565196	4590819	-	4801	RAB8B	GO:0003924;GO:0005102;GO:0005525;GO:0005654;GO:0005778;GO:0016604;GO:0019003;GO:0019882;GO:0043231;GO:0045046;GO:0045335	K07902	-	415371	2544	ras-related protein Rab-8B isoform X1 [Gallus gallus]	GO:0019882//antigen processing and presentation;GO:0045046//protein import into peroxisome membrane;	GO:0005654//nucleoplasm;GO:0005778//peroxisomal membrane;GO:0016604//nuclear body;GO:0043231//intracellular membrane-bounded organelle;GO:0045335//phagocytic vesicle;	GO:0003924//GTPase activity;GO:0005102//signaling receptor binding;GO:0005525//GTP binding;GO:0019003//GDP binding;	ko04530(Tight junction)
XM_015275947.2	46.57	0.43	53.16	0.49	0	0	0	0	0	0	0	0	420821	NC_006089.5	57869507	57929954	+	6337	DCDC2	GO:0005654;GO:0005737;GO:0005829;GO:0005929;GO:0005930;GO:0007605;GO:0015630;GO:0030111;GO:0034451;GO:0035556;GO:0045880;GO:0060271;GO:0072686;GO:1902017	K23405	-	420821	51347	doublecortin domain-containing protein 2 isoform X1 [Gallus gallus]	GO:0007605//sensory perception of sound;GO:0030111//regulation of Wnt signaling pathway;GO:0035556//intracellular signal transduction;GO:0045880//positive regulation of smoothened signaling pathway;GO:0060271//cilium assembly;GO:1902017//regulation of cilium assembly;	GO:0005654//nucleoplasm;GO:0005737//cytoplasm;GO:0005829//cytosol;GO:0005929//cilium;GO:0005930//axoneme;GO:0015630//microtubule cytoskeleton;GO:0034451//centriolar satellite;GO:0072686//mitotic spindle;	-	-
XM_025147564.1	28.43	0.55	19.05	0.37	52.66	1.02	0	0	0	0	0	0	420759	NC_006089.5	48965448	49016436	+	3434	LRRFIP2	GO:0006355;GO:0030275	-	-	420759	9316	leucine-rich repeat flightless-interacting protein 2 isoform X1 [Gallus gallus]	GO:0006355//regulation of transcription, DNA-templated;	-	GO:0030275//LRR domain binding;	-
XM_025153897.1	124.54	1.46	94.81	1.1	154.45	1.82	0	0	49.5	0.6	15.16	0.18	415497	NC_006097.5	13590685	13613350	+	12480	DET1	GO:0005634;GO:0016567;GO:0031461;GO:0031464;GO:0031625;GO:0032436;GO:0044877;GO:0065003;GO:1990756	K10571	-	415497	5093	DET1 homolog isoform X1 [Gallus gallus]	GO:0016567//protein ubiquitination;GO:0032436//positive regulation of proteasomal ubiquitin-dependent protein catabolic process;GO:0065003//protein-containing complex assembly;	GO:0005634//nucleus;GO:0031461//cullin-RING ubiquitin ligase complex;GO:0031464//Cul4A-RING E3 ubiquitin ligase complex;	GO:0031625//ubiquitin protein ligase binding;GO:0044877//protein-containing complex binding;GO:1990756//ubiquitin ligase-substrate adaptor activity;	ko04120(Ubiquitin mediated proteolysis)
XM_004934955.3	394.98	2.51	391.1	2.47	400.13	2.56	261.87	1.69	231.69	1.52	0.81	0.01	419843	NC_006113.5	2389351	2473574	+	9366	SRGAP2	GO:0005096;GO:0005515;GO:0005829;GO:0005886;GO:0007165;GO:0014069;GO:0021816;GO:0031267;GO:0042803;GO:0043547;GO:0045211;GO:0045335;GO:0046847;GO:0048812;GO:0060996	K07526	-	419843	526	SLIT-ROBO Rho GTPase-activating protein 2 isoform X1 [Gallus gallus]	GO:0007165//signal transduction;GO:0021816//extension of a leading process involved in cell motility in cerebral cortex radial glia guided migration;GO:0043547//positive regulation of GTPase activity;GO:0046847//filopodium assembly;GO:0048812//neuron projection morphogenesis;GO:0060996//dendritic spine development;	GO:0005829//cytosol;GO:0005886//plasma membrane;GO:0014069//postsynaptic density;GO:0045211//postsynaptic membrane;GO:0045335//phagocytic vesicle;	GO:0005096//GTPase activator activity;GO:0005515//protein binding;GO:0031267//small GTPase binding;GO:0042803//protein homodimerization activity;	-
XM_004941548.3	393.34	3.83	362.54	3.52	223.16	2.19	222.65	2.21	90.54	0.91	0	0	423163	NC_006092.5	19714743	19735277	-	6258	TRAF6	GO:0000122;GO:0000209;GO:0001503;GO:0001701;GO:0001843;GO:0002637;GO:0002726;GO:0004842;GO:0005164;GO:0005515;GO:0005634;GO:0005737;GO:0005811;GO:0005829;GO:0005886;GO:0006955;GO:0007165;GO:0007249;GO:0007250;GO:0008270;GO:0009887;GO:0009898;GO:0016567;GO:0019886;GO:0019901;GO:0030316;GO:0031435;GO:0031624;GO:0031625;GO:0031666;GO:0031996;GO:0032147;GO:0032735;GO:0032743;GO:0032755;GO:0032991;GO:…	K03175	[EC:2.3.2.27]	423163	5999	TNF receptor-associated factor 6 [Gallus gallus]	GO:0000122//negative regulation of transcription by RNA polymerase II;GO:0000209//protein polyubiquitination;GO:0001503//ossification;GO:0001701//in utero embryonic development;GO:0001843//neural tube closure;GO:0002637//regulation of immunoglobulin production;GO:0002726//positive regulation of T cell cytokine production;GO:0006955//immune response;GO:0007165//signal transduction;GO:0007249//I-ka…	GO:0005634//nucleus;GO:0005737//cytoplasm;GO:0005811//lipid droplet;GO:0005829//cytosol;GO:0005886//plasma membrane;GO:0009898//cytoplasmic side of plasma membrane;GO:0032991//protein-containing complex;GO:0035631//CD40 receptor complex;GO:0048471//perinuclear region of cytoplasm;	GO:0004842//ubiquitin-protein transferase activity;GO:0005164//tumor necrosis factor receptor binding;GO:0005515//protein binding;GO:0008270//zinc ion binding;GO:0019901//protein kinase binding;GO:0031435//mitogen-activated protein kinase kinase kinase binding;GO:0031624//ubiquitin conjugating enzyme binding;GO:0031625//ubiquitin protein ligase binding;GO:0031996//thioesterase binding;GO:0042802/…	ko05168(Herpes simplex virus 1 infection);ko05132(Salmonella infection);ko04622(RIG-I-like receptor signaling pathway);ko04621(NOD-like receptor signaling pathway);ko04620(Toll-like receptor signaling pathway);ko04144(Endocytosis);ko04140(Autophagy - animal);ko04120(Ubiquitin mediated proteolysis);ko04010(MAPK signaling pathway)
XM_015281446.2	0	0	120.77	2.13	42.44	0.76	0	0	0	0	0	0	420623	NC_006089.5	31606776	31631675	-	4181	DFNA5	GO:0005546;GO:0005737;GO:0005829;GO:0005886;GO:0008219;GO:0008285;GO:0016020;GO:0043410;GO:0060113;GO:0070265;GO:0070269;GO:0071356;GO:0098586;GO:1901612;GO:2001244	K22146	-	420623	8357	gasdermin-E [Gallus gallus]	GO:0008219//cell death;GO:0008285//negative regulation of cell population proliferation;GO:0043410//positive regulation of MAPK cascade;GO:0060113//inner ear receptor cell differentiation;GO:0070265//necrotic cell death;GO:0070269//pyroptosis;GO:0071356//cellular response to tumor necrosis factor;GO:0098586//cellular response to virus;GO:2001244//positive regulation of intrinsic apoptotic signali…	GO:0005737//cytoplasm;GO:0005829//cytosol;GO:0005886//plasma membrane;GO:0016020//membrane;	GO:0005546//phosphatidylinositol-4,5-bisphosphate binding;GO:1901612//cardiolipin binding;	-
XM_004946306.3	305.05	2.11	616.51	4.25	538.87	3.76	142.1	1	70.25	0.5	309.51	2.18	422095	NC_006105.5	9982777	10041228	+	8021	SPAG9	GO:0000187;GO:0005078;GO:0005515;GO:0005737;GO:0005765;GO:0005829;GO:0008432;GO:0019894;GO:0030335;GO:0032418;GO:0034451;GO:0042147;GO:0042802;GO:0043410;GO:0045666;GO:0051146	K20317	-	422095	5554	C-Jun-amino-terminal kinase-interacting protein 4 isoform X1 [Gallus gallus]	GO:0000187//obsolete activation of MAPK activity;GO:0030335//positive regulation of cell migration;GO:0032418//lysosome localization;GO:0042147//retrograde transport, endosome to Golgi;GO:0043410//positive regulation of MAPK cascade;GO:0045666//positive regulation of neuron differentiation;GO:0051146//striated muscle cell differentiation;	GO:0005737//cytoplasm;GO:0005765//lysosomal membrane;GO:0005829//cytosol;GO:0034451//centriolar satellite;	GO:0005078//MAP-kinase scaffold activity;GO:0005515//protein binding;GO:0008432//JUN kinase binding;GO:0019894//kinesin binding;GO:0042802//identical protein binding;	-
XM_015297540.2	49.09	0.5	50	0.51	0	0	0	0	0	0	0	0	419554	NC_006110.5	571975	641887	-	5359	PUM1	GO:0000932;GO:0003723;GO:0003729;GO:0003730;GO:0005654;GO:0005737;GO:0005829;GO:0006417;GO:0007283;GO:0008344;GO:0010494;GO:0010608;GO:0016441;GO:0035196;GO:0035198;GO:0043488;GO:0048863;GO:0051726;GO:0051983;GO:0061157;GO:1900246;GO:2000637	K17943	-	419554	369	pumilio homolog 1 isoform X1 [Gallus gallus]	GO:0006417//regulation of translation;GO:0007283//spermatogenesis;GO:0008344//adult locomotory behavior;GO:0010608//posttranscriptional regulation of gene expression;GO:0016441//posttranscriptional gene silencing;GO:0035196//production of miRNAs involved in gene silencing by miRNA;GO:0043488//regulation of mRNA stability;GO:0048863//stem cell differentiation;GO:0051726//regulation of cell cycle;G…	GO:0000932//P-body;GO:0005654//nucleoplasm;GO:0005737//cytoplasm;GO:0005829//cytosol;GO:0010494//cytoplasmic stress granule;	GO:0003723//RNA binding;GO:0003729//mRNA binding;GO:0003730//mRNA 3'-UTR binding;GO:0035198//miRNA binding;	-
XM_015288104.2	353.86	2.24	496.1	3.13	594.74	3.8	153.99	0.99	327.03	2.14	197.16	1.27	423655	NC_006093.5	8516339	8663452	+	8883	JMJD1C	-	K11449	[EC:1.14.11.-]	423655	2125	probable JmjC domain-containing histone demethylation protein 2C isoform X1 [Gallus gallus]	-	-	-	-
XM_004937221.3	109.71	1.05	304.41	2.89	180.81	1.74	72.73	0.71	62.7	0.62	0	0	427196	NC_006127.5	13746686	13790614	+	5832	NNT	GO:0005739;GO:0006740;GO:0008746;GO:0016020;GO:0016021;GO:0016491;GO:0050661;GO:0051287;GO:0055114;GO:0072593;GO:1902600	K00323	-	427196	11035	NAD(P) transhydrogenase, mitochondrial isoform X2 [Gallus gallus]	GO:0006740//NADPH regeneration;GO:0055114//obsolete oxidation-reduction process;GO:0072593//reactive oxygen species metabolic process;GO:1902600//proton transmembrane transport;	GO:0005739//mitochondrion;GO:0016020//membrane;GO:0016021//integral component of membrane;	GO:0008746//NAD(P)+ transhydrogenase activity;GO:0016491//oxidoreductase activity;GO:0050661//NADP binding;GO:0051287//NAD binding;	ko00760(Nicotinate and nicotinamide metabolism)
XM_015276286.2	79.6	1	97.64	1.23	22.33	0.28	13.27	0.17	0	0	0	0	422688	NC_006091.5	56534865	56696303	+	5618	CAMK2D	GO:0004672;GO:0004683;GO:0005516;GO:0005524;GO:0006468	K04515	[EC:2.7.11.17]	422688	9123	calcium/calmodulin-dependent protein kinase type II delta chain isoform X1 [Gallus gallus]	GO:0006468//protein phosphorylation;	-	GO:0004672//protein kinase activity;GO:0004683//calmodulin-dependent protein kinase activity;GO:0005516//calmodulin binding;GO:0005524//ATP binding;	ko04916(Melanogenesis);ko04912(GnRH signaling pathway);ko04310(Wnt signaling pathway);ko04261(Adrenergic signaling in cardiomyocytes);ko04217(Necroptosis);ko04114(Oocyte meiosis);ko04020(Calcium signaling pathway);ko04012(ErbB signaling pathway)
XM_015281218.2	32.2	0.1	0	0	80.54	0.24	0	0	0	0	0	0	420437	NC_006089.5	6620024	6808024	-	18131	KMT2C	GO:0005515;GO:0005634;GO:0035097;GO:0042054;GO:0042800;GO:0044666;GO:0097692	K09188	[EC:2.1.1.354]	420437	4704	histone-lysine N-methyltransferase 2C isoform X1 [Gallus gallus]	GO:0097692//histone H3-K4 monomethylation;	GO:0005634//nucleus;GO:0035097//histone methyltransferase complex;GO:0044666//MLL3/4 complex;	GO:0005515//protein binding;GO:0042054//histone methyltransferase activity;GO:0042800//histone methyltransferase activity (H3-K4 specific);	ko00310(Lysine degradation)
XM_025152892.1	65.76	1.2	0	0	32.04	0.59	0.07	0	0	0	0	0	424714	NC_006095.5	29357720	29375775	+	3431	SRSF11	GO:0003676;GO:0008380;GO:0016607	K12899	-	424714	8594	serine/arginine-rich splicing factor 11 isoform X1 [Gallus gallus]	GO:0008380//RNA splicing;	GO:0016607//nuclear speck;	GO:0003676//nucleic acid binding;	-
XM_015281719.2	68.05	0.9	29.96	0.4	0	0	0	0	0	0	0	0	428458	NC_006089.5	44569864	44605832	-	4065	UBP1	GO:0000978;GO:0001228;GO:0001525;GO:0003700;GO:0005634;GO:0005654;GO:0005829;GO:0006357;GO:0032897;GO:0045944;GO:1990837	K09275	-	428458	9081	upstream-binding protein 1 isoform X1 [Gallus gallus]	GO:0001525//angiogenesis;GO:0006357//regulation of transcription by RNA polymerase II;GO:0032897//negative regulation of viral transcription;GO:0045944//positive regulation of transcription by RNA polymerase II;	GO:0005634//nucleus;GO:0005654//nucleoplasm;GO:0005829//cytosol;	GO:0000978//RNA polymerase II cis-regulatory region sequence-specific DNA binding;GO:0001228//DNA-binding transcription activator activity, RNA polymerase II-specific;GO:0003700//DNA-binding transcription factor activity;GO:1990837//sequence-specific double-stranded DNA binding;	-
XM_015286388.2	58.83	1.62	0	0	38.91	1.08	0	0	0	0	0	0	423062	NC_006092.5	10585170	10619898	-	2332	RRAS2	GO:0003924;GO:0005525;GO:0007165;GO:0007265;GO:0009987;GO:0016020;GO:0030335;GO:1901214	K07830	-	423062	4490	ras-related protein R-Ras2 [Gallus gallus]	GO:0007165//signal transduction;GO:0007265//Ras protein signal transduction;GO:0009987//cellular process;GO:0030335//positive regulation of cell migration;GO:1901214//regulation of neuron death;	GO:0016020//membrane;	GO:0003924//GTPase activity;GO:0005525//GTP binding;	ko04810(Regulation of actin cytoskeleton);ko04625(C-type lectin receptor signaling pathway);ko04371(Apelin signaling pathway);ko04218(Cellular senescence);ko04140(Autophagy - animal);ko04137(Mitophagy - animal);ko04010(MAPK signaling pathway)
XM_025152353.1	42.49	0.08	83.69	0.15	0	0	0	0	0	0	0.52	0	100859265	NC_006088.5	83246152	83723406	+	62904	ZBTB20	GO:0000122;GO:0000976;GO:0001227;GO:0003677;GO:0005515;GO:0005634;GO:0005737;GO:0010629;GO:0032728;GO:0032755;GO:0032760;GO:0045821;GO:0045892;GO:0046889;GO:0055088;GO:0071333	K10501	-	100859265	11230	zinc finger and BTB domain-containing protein 20 isoform X1 [Gallus gallus]	GO:0000122//negative regulation of transcription by RNA polymerase II;GO:0010629//negative regulation of gene expression;GO:0032728//positive regulation of interferon-beta production;GO:0032755//positive regulation of interleukin-6 production;GO:0032760//positive regulation of tumor necrosis factor production;GO:0045821//positive regulation of glycolytic process;GO:0045892//negative regulation of…	GO:0005634//nucleus;GO:0005737//cytoplasm;	GO:0000976//transcription cis-regulatory region binding;GO:0001227//DNA-binding transcription repressor activity, RNA polymerase II-specific;GO:0003677//DNA binding;GO:0005515//protein binding;	-
XM_015290914.2	50.44	0.54	48.44	0.52	0	0	0	0	0	0	0	0	771457	NC_006095.5	19294868	19332371	-	5179	MIGA1	GO:0005739;GO:0005887;GO:0008053;GO:0042803;GO:0046982	-	-	771457	6799	mitoguardin 1 isoform X1 [Gallus gallus]	GO:0008053//mitochondrial fusion;	GO:0005739//mitochondrion;GO:0005887//integral component of plasma membrane;	GO:0042803//protein homodimerization activity;GO:0046982//protein heterodimerization activity;	-
XM_015298214.2	0	0	30.29	0.4	68.09	0.91	0	0	0	0	0	0	419762	NC_006111.5	4698825	4856702	-	4168	CADM1	GO:0001819;GO:0005102;GO:0005886;GO:0008037;GO:0042271;GO:0045954;GO:0051606	K06781	-	419762	10821	cell adhesion molecule 1 isoform X1 [Gallus gallus]	GO:0001819//positive regulation of cytokine production;GO:0008037//cell recognition;GO:0042271//susceptibility to natural killer cell mediated cytotoxicity;GO:0045954//positive regulation of natural killer cell mediated cytotoxicity;GO:0051606//detection of stimulus;	GO:0005886//plasma membrane;	GO:0005102//signaling receptor binding;	ko04514(Cell adhesion molecules)
XM_015276631.2	0	0	32.02	0.34	65.98	0.71	0.01	0	0	0	0	0	422500	NC_006091.5	34394093	34428885	+	5146	LARP1B	-	K18757	-	422500	7763	la-related protein 1B isoform X1 [Gallus gallus]	-	-	-	-
XM_015278977.2	0	0	56.39	0.42	41.94	0.32	0	0	0.22	0	0	0	415388	NC_006097.5	6474288	6629698	-	7398	TJP1	GO:0001825;GO:0005515;GO:0005634;GO:0005737;GO:0005829;GO:0005886;GO:0005911;GO:0005912;GO:0005923;GO:0007605;GO:0014704;GO:0016020;GO:0016324;GO:0016327;GO:0019904;GO:0030054;GO:0032991;GO:0045177;GO:0046581;GO:0051497;GO:0070160;GO:0071253;GO:0150105;GO:1903672	K05701	-	415388	2914	tight junction protein ZO-1 isoform X1 [Gallus gallus]	GO:0001825//blastocyst formation;GO:0007605//sensory perception of sound;GO:0051497//negative regulation of stress fiber assembly;GO:0150105//protein localization to cell-cell junction;GO:1903672//positive regulation of sprouting angiogenesis;	GO:0005634//nucleus;GO:0005737//cytoplasm;GO:0005829//cytosol;GO:0005886//plasma membrane;GO:0005911//cell-cell junction;GO:0005912//adherens junction;GO:0005923//bicellular tight junction;GO:0014704//intercalated disc;GO:0016020//membrane;GO:0016324//apical plasma membrane;GO:0016327//apicolateral plasma membrane;GO:0030054//cell junction;GO:0032991//protein-containing complex;GO:0045177//apical…	GO:0005515//protein binding;GO:0019904//protein domain specific binding;GO:0071253//connexin binding;	ko04540(Gap junction);ko04530(Tight junction);ko04520(Adherens junction)
XM_015292329.2	140.46	2.71	140.59	2.7	145.25	2.82	39.95	0.78	0	0	47.87	0.94	415633	NC_006098.5	532766	541920	-	2766	ADGRG1	GO:0001525;GO:0004888;GO:0004930;GO:0005518;GO:0007155;GO:0007166;GO:0007186;GO:0007266;GO:0007420;GO:0008201;GO:0008285;GO:0010573;GO:0016021;GO:0016477;GO:0021796;GO:0021801;GO:0021819;GO:0035025;GO:0045785;GO:0050840;GO:0061484;GO:0070528;GO:0072520;GO:0097451;GO:2000179;GO:2001223	K08450	-	415633	737	adhesion G-protein coupled receptor G1 [Gallus gallus]	GO:0001525//angiogenesis;GO:0007155//cell adhesion;GO:0007166//cell surface receptor signaling pathway;GO:0007186//G protein-coupled receptor signaling pathway;GO:0007266//Rho protein signal transduction;GO:0007420//brain development;GO:0008285//negative regulation of cell population proliferation;GO:0010573//vascular endothelial growth factor production;GO:0016477//cell migration;GO:0021796//cer…	GO:0016021//integral component of membrane;GO:0097451//glial limiting end-foot;	GO:0004888//transmembrane signaling receptor activity;GO:0004930//G protein-coupled receptor activity;GO:0005518//collagen binding;GO:0008201//heparin binding;GO:0050840//extracellular matrix binding;	-
XM_015296649.2	303.35	2.56	252.11	2.12	83.2	0.71	67.85	0.58	58.97	0.51	0	0	418368	NC_006088.5	84686168	84701091	-	6794	SLC35A5	GO:0000139;GO:0015165;GO:0016021;GO:0090481	K15274	-	418368	11308	probable UDP-sugar transporter protein SLC35A5 [Gallus gallus]	GO:0090481//pyrimidine nucleotide-sugar transmembrane transport;	GO:0000139//Golgi membrane;GO:0016021//integral component of membrane;	GO:0015165//pyrimidine nucleotide-sugar transmembrane transporter activity;	-
XM_004947170.3	109.5	3.06	109.24	3.03	108.22	3.05	0	0	26	0.75	24.28	0.69	419280	NC_006107.5	10104822	10112747	+	2962	HCK	GO:0004672;GO:0004713;GO:0005515;GO:0005524;GO:0005886;GO:0006468;GO:0043231	K08893	[EC:2.7.10.2]	419280	4919	tyrosine-protein kinase HCK isoform X1 [Gallus gallus]	GO:0006468//protein phosphorylation;	GO:0005886//plasma membrane;GO:0043231//intracellular membrane-bounded organelle;	GO:0004672//protein kinase activity;GO:0004713//protein tyrosine kinase activity;GO:0005515//protein binding;GO:0005524//ATP binding;	-
XM_025144810.1	232.98	3.66	143.32	2.24	232.6	3.68	70.97	1.13	39.81	0.65	64.14	1.02	427218	NC_006127.5	25031377	25112305	-	8300	TNPO1	GO:0006606;GO:0006886	K18752	-	427218	11160	transportin-1 isoform X1 [Gallus gallus]	GO:0006606//protein import into nucleus;GO:0006886//intracellular protein transport;	-	-	ko03013(Nucleocytoplasmic transport)
XM_015283361.2	64.41	1.49	0	0	33.01	0.77	0	0	0	0	0	0	421223	NC_006090.5	3072613	3092121	-	2425	NPHP1	GO:0005515;GO:0005911;GO:0031514;GO:1903348	K19657	-	421223	6212	nephrocystin-1 [Gallus gallus]	GO:1903348//positive regulation of bicellular tight junction assembly;	GO:0005911//cell-cell junction;GO:0031514//motile cilium;	GO:0005515//protein binding;	-
XM_419165.6	29.06	0.51	30.44	0.53	38.41	0.67	0	0	0	0	0	0	421079	NC_006089.5	103287583	103363967	-	4591	OSBPL1A	GO:0005515;GO:0005768;GO:0005770;GO:0008289;GO:0044232	K20174	-	421079	11224	oxysterol-binding protein-related protein 1 isoform X1 [Gallus gallus]	-	GO:0005768//endosome;GO:0005770//late endosome;GO:0044232//organelle membrane contact site;	GO:0005515//protein binding;GO:0008289//lipid binding;	-
XM_015283802.2	0	0	277.37	3.31	68.34	0.83	0	0	0	0	0	0	417922	NC_006088.5	46042534	46066139	+	4603	NEDD1	GO:0005515	K16547	-	417922	8722	protein NEDD1 [Gallus gallus]	-	-	GO:0005515//protein binding;	-
XM_025151415.1	66.94	0.34	0	0	271.69	1.39	0	0	0	0	0	0	422977	NC_006092.5	1958625	2264101	+	12289	NAV2	GO:0003025;GO:0005515;GO:0005614;GO:0005654;GO:0007605;GO:0007608;GO:0007626;GO:0008201;GO:0021554;GO:0021563;GO:0021564;GO:0022008;GO:0031012;GO:0043138	K19483	[EC:5.6.2.4]	422977	2937	neuron navigator 2 isoform X1 [Gallus gallus]	GO:0003025//regulation of systemic arterial blood pressure by baroreceptor feedback;GO:0007605//sensory perception of sound;GO:0007608//sensory perception of smell;GO:0007626//locomotory behavior;GO:0021554//optic nerve development;GO:0021563//glossopharyngeal nerve development;GO:0021564//vagus nerve development;GO:0022008//neurogenesis;	GO:0005614//interstitial matrix;GO:0005654//nucleoplasm;GO:0031012//extracellular matrix;	GO:0005515//protein binding;GO:0008201//heparin binding;GO:0043138//3'-5' DNA helicase activity;	-
XM_025146135.1	138.45	2.91	243.98	5.11	298	6.32	113.3	2.43	99.9	2.17	0	0	107057116	NW_020109758.1	65548	77154	-	2557	LOC107057116	GO:0006355;GO:0046872	-	-	107057116	80066	zinc finger protein 773 isoform X1 [Gallus gallus]	GO:0006355//regulation of transcription, DNA-templated;	-	GO:0046872//metal ion binding;	-
NM_001030828.1	512.71	6.7	499.27	6.49	393.18	5.18	250.76	3.34	137.8	1.86	271.09	3.6	418924	NC_006088.5	177110945	177124883	+	4220	SLC46A3	GO:0022857;GO:0034486;GO:0055085;GO:1905103	K20840	-	418924	12834	solute carrier family 46 member 3 precursor [Gallus gallus]	GO:0034486//vacuolar transmembrane transport;GO:0055085//transmembrane transport;	GO:1905103//integral component of lysosomal membrane;	GO:0022857//transmembrane transporter activity;	-
XM_015282505.2	217.99	2.93	262.46	3.51	259.07	3.51	119.62	1.64	125.5	1.74	0.39	0.01	425903	NC_006089.5	98466312	98526241	+	4396	PPP4R1	GO:0005515;GO:0007165;GO:0019888;GO:0030289;GO:0043666;GO:0050790	K15424	-	425903	6375	serine/threonine-protein phosphatase 4 regulatory subunit 1 isoform X1 [Gallus gallus]	GO:0007165//signal transduction;GO:0043666//regulation of phosphoprotein phosphatase activity;GO:0050790//regulation of catalytic activity;	GO:0030289//protein phosphatase 4 complex;	GO:0005515//protein binding;GO:0019888//protein phosphatase regulator activity;	-
XM_004939946.2	76.05	0.74	0	0	29.58	0.29	0	0	0	0	0	0	420224	NC_006089.5	125754715	125785993	+	5763	TMEM67	GO:0005789;GO:0005813;GO:0010826;GO:0030433;GO:0030659;GO:0031005;GO:0035869;GO:0036038;GO:0051082;GO:0060170;GO:0060271	K19348	-	420224	11898	meckelin isoform X1 [Gallus gallus]	GO:0010826//negative regulation of centrosome duplication;GO:0030433//ubiquitin-dependent ERAD pathway;GO:0060271//cilium assembly;	GO:0005789//endoplasmic reticulum membrane;GO:0005813//centrosome;GO:0030659//cytoplasmic vesicle membrane;GO:0035869//ciliary transition zone;GO:0036038//MKS complex;GO:0060170//ciliary membrane;	GO:0031005//filamin binding;GO:0051082//unfolded protein binding;	-
XM_015285886.2	80.01	1.13	130.07	1.83	49.85	0.71	0	0	0	0	29.28	0.42	407775	NC_006091.5	85381988	85405254	-	4584	ST3GAL5	GO:0006486;GO:0008373;GO:0047291	K03370	[EC:2.4.3.9]	407775	11748	lactosylceramide alpha-2,3-sialyltransferase isoform X2 [Gallus gallus]	GO:0006486//protein glycosylation;	-	GO:0008373//sialyltransferase activity;GO:0047291//lactosylceramide alpha-2,3-sialyltransferase activity;	ko00604(Glycosphingolipid biosynthesis - ganglio series)
XM_004949396.3	140	1.23	2.9	0.03	101.4	0.9	6.67	0.06	1.8	0.02	0	0	427111	NC_006127.5	58011952	58053102	-	5997	SLF1	GO:0000786;GO:0005515;GO:0005634;GO:0005654;GO:0005737;GO:0005813;GO:0006974;GO:0031334;GO:0031625;GO:0034184;GO:0035861;GO:0042405;GO:0044877;GO:1990166;GO:2000781	K26126	-	427111	10871	SMC5-SMC6 complex localization factor protein 1 isoform X1 [Gallus gallus]	GO:0006974//cellular response to DNA damage stimulus;GO:0031334//positive regulation of protein-containing complex assembly;GO:0034184//positive regulation of maintenance of mitotic sister chromatid cohesion;GO:1990166//protein localization to site of double-strand break;GO:2000781//positive regulation of double-strand break repair;	GO:0000786//nucleosome;GO:0005634//nucleus;GO:0005654//nucleoplasm;GO:0005737//cytoplasm;GO:0005813//centrosome;GO:0035861//site of double-strand break;GO:0042405//nuclear inclusion body;	GO:0005515//protein binding;GO:0031625//ubiquitin protein ligase binding;GO:0044877//protein-containing complex binding;	-
XM_424913.6	282.68	4.5	224.33	3.55	244.89	3.93	135.12	2.19	59.11	0.97	60.03	0.97	427334	NC_006127.5	66358704	66399090	+	3503	SUSD1	-	K23819	-	427334	53052	sushi domain-containing protein 1 isoform X1 [Gallus gallus]	-	-	-	-
XM_015283004.2	273.78	0.87	275.47	0.87	317.09	1.02	79.54	0.26	101.91	0.33	138.46	0.45	427868	NC_006088.5	36731205	36958919	+	16456	TRHDE	GO:0004177;GO:0006508;GO:0008237;GO:0008270;GO:0016020	K01306	[EC:3.4.19.6]	427868	7757	thyrotropin-releasing hormone-degrading ectoenzyme [Gallus gallus]	GO:0006508//proteolysis;	GO:0016020//membrane;	GO:0004177//aminopeptidase activity;GO:0008237//metallopeptidase activity;GO:0008270//zinc ion binding;	-
XM_025151716.1	29.81	0.96	66.03	2.11	0	0	0	0	0	0	0	0	423703	NC_006093.5	11894884	11907442	-	4774	NUDT13	GO:0000210;GO:0016787;GO:0046872	-	-	423703	3172	nucleoside diphosphate-linked moiety X motif 13 isoform X1 [Gallus gallus]	-	-	GO:0000210//NAD+ diphosphatase activity;GO:0016787//hydrolase activity;GO:0046872//metal ion binding;	-
XM_015296117.2	16.04	0.69	22.05	0.94	58.26	2.51	0	0	0	0	0	0	417620	NC_006106.5	7071420	7073839	-	1349	MRM3	-	K20095	[EC:2.1.1.-]	417620	3563	rRNA methyltransferase 3, mitochondrial isoform X1 [Gallus gallus]	-	-	-	-
XM_025153391.1	0	0	33.57	0.37	62.06	0.69	0	0	0	0	0	0	425033	NC_006096.5	23531319	23579497	-	5385	MBNL1	GO:0000381;GO:0003723;GO:0003725;GO:0005634;GO:0005654;GO:0005737;GO:0005829;GO:0006397;GO:0008380;GO:0010494;GO:0043484;GO:0046872	K14943	-	425033	52321	muscleblind-like protein 1 isoform 1 [Gallus gallus]	GO:0000381//regulation of alternative mRNA splicing, via spliceosome;GO:0006397//mRNA processing;GO:0008380//RNA splicing;GO:0043484//regulation of RNA splicing;	GO:0005634//nucleus;GO:0005654//nucleoplasm;GO:0005737//cytoplasm;GO:0005829//cytosol;GO:0010494//cytoplasmic stress granule;	GO:0003723//RNA binding;GO:0003725//double-stranded RNA binding;GO:0046872//metal ion binding;	-
XM_004947963.3	0	0	165.29	0.82	47.75	0.24	0	0	0	0	0	0	419724	NC_006111.5	1175438	1346956	-	11478	ARHGAP32	-	K20647	-	419724	51070	rho GTPase-activating protein 32 isoform X1 [Gallus gallus]	-	-	-	-
XM_015287153.2	323.86	2.49	149.87	1.15	512.64	3.98	0	0	97.95	0.78	98.12	0.77	418136	NC_006088.5	59307833	59357780	-	7174	KIAA1551	-	-	-	418136	9795	uncharacterized protein KIAA1551 homolog isoform X1 [Gallus gallus]	-	-	-	-
XM_025146809.1	76.54	0.52	54.37	0.37	143.72	0.98	33.68	0.23	0	0	0	0	418861	NC_006088.5	170149368	170180705	-	8217	RCBTB2	GO:0001669;GO:0005515	K11494	-	418861	12762	RCC1 and BTB domain-containing protein 2 isoform X1 [Gallus gallus]	-	GO:0001669//acrosomal vesicle;	GO:0005515//protein binding;	-
XM_015281682.2	73.69	0.83	250.22	2.79	244.85	2.77	97.91	1.12	0	0	0	0	420738	NC_006089.5	46673591	46702559	-	4721	ANLN	GO:0000281;GO:0000915;GO:0003779;GO:0005654;GO:0005826;GO:0015629;GO:0030496;GO:0031106;GO:0032059;GO:0090521;GO:0099738;GO:1904172	K18621	-	420738	9177	anillin isoform X1 [Gallus gallus]	GO:0000281//mitotic cytokinesis;GO:0000915//actomyosin contractile ring assembly;GO:0031106//septin ring organization;GO:0090521//glomerular visceral epithelial cell migration;GO:1904172//positive regulation of bleb assembly;	GO:0005654//nucleoplasm;GO:0005826//actomyosin contractile ring;GO:0015629//actin cytoskeleton;GO:0030496//midbody;GO:0032059//bleb;GO:0099738//cell cortex region;	GO:0003779//actin binding;	-
XM_025154738.1	0	0	47.81	0.36	167.5	1.28	0	0	0	0	0	0	416083	NC_006099.5	14396485	14690757	-	7381	MAGI1	GO:0005515;GO:0005634;GO:0005654;GO:0005730;GO:0005737;GO:0005912;GO:0005923;GO:0016020;GO:0030054;GO:0060090	K05631	-	416083	5607	membrane-associated guanylate kinase, WW and PDZ domain-containing protein 1 isoform X1 [Gallus gallus]	-	GO:0005634//nucleus;GO:0005654//nucleoplasm;GO:0005730//nucleolus;GO:0005737//cytoplasm;GO:0005912//adherens junction;GO:0005923//bicellular tight junction;GO:0016020//membrane;GO:0030054//cell junction;	GO:0005515//protein binding;GO:0060090//molecular adaptor activity;	ko04530(Tight junction)
XM_004941276.3	318	10.08	350	11.03	359	11.48	138	4.45	141	4.62	141	4.54	769879	NC_006092.5	260628	263342	+	1692	BAAT	GO:0002152;GO:0005777;GO:0005829;GO:0006544;GO:0006637;GO:0006699;GO:0016410;GO:0016790;GO:0019530;GO:0047963;GO:0052815;GO:0052816;GO:0052817	K00659	-	769879	55610	LOW QUALITY PROTEIN: acyl-coenzyme A amino acid N-acyltransferase 2 [Gallus gallus]	GO:0002152//bile acid conjugation;GO:0006544//glycine metabolic process;GO:0006637//acyl-CoA metabolic process;GO:0006699//bile acid biosynthetic process;GO:0019530//taurine metabolic process;	GO:0005777//peroxisome;GO:0005829//cytosol;	GO:0016410//N-acyltransferase activity;GO:0016790//thiolester hydrolase activity;GO:0047963//glycine N-choloyltransferase activity;GO:0052815//medium-chain acyl-CoA hydrolase activity;GO:0052816//long-chain acyl-CoA hydrolase activity;GO:0052817//very long chain acyl-CoA hydrolase activity;	ko04146(Peroxisome);ko01040(Biosynthesis of unsaturated fatty acids);ko00430(Taurine and hypotaurine metabolism);ko00120(Primary bile acid biosynthesis)
XM_015289163.2	38.96	0.41	142.47	1.51	92.55	0.99	0	0	33.53	0.37	0	0	423984	NC_006094.5	388104	402908	+	4949	SLC40A1	GO:0002260;GO:0003158;GO:0005381;GO:0005654;GO:0005829;GO:0005886;GO:0006811;GO:0006826;GO:0006879;GO:0008021;GO:0015093;GO:0016020;GO:0016021;GO:0016323;GO:0017046;GO:0034395;GO:0034755;GO:0042802;GO:0043066;GO:0045944;GO:0048536;GO:0055072;GO:0060345;GO:0060586;GO:1903988	K14685	-	423984	52102	solute carrier family 40 member 1 [Gallus gallus]	GO:0002260//lymphocyte homeostasis;GO:0003158//endothelium development;GO:0006811//ion transport;GO:0006826//iron ion transport;GO:0006879//cellular iron ion homeostasis;GO:0034395//regulation of transcription from RNA polymerase II promoter in response to iron;GO:0034755//iron ion transmembrane transport;GO:0043066//negative regulation of apoptotic process;GO:0045944//positive regulation of tran…	GO:0005654//nucleoplasm;GO:0005829//cytosol;GO:0005886//plasma membrane;GO:0008021//synaptic vesicle;GO:0016020//membrane;GO:0016021//integral component of membrane;GO:0016323//basolateral plasma membrane;	GO:0005381//iron ion transmembrane transporter activity;GO:0015093//ferrous iron transmembrane transporter activity;GO:0017046//peptide hormone binding;GO:0042802//identical protein binding;	ko04216(Ferroptosis)
XM_015282392.2	26.23	0.19	24.7	0.18	43.78	0.33	0	0	0	0	0	0	421023	NC_006089.5	93592079	93677541	+	9161	RTTN	GO:0005813;GO:0007368;GO:0036064;GO:0044782	K16484	-	421023	10290	rotatin isoform X1 [Gallus gallus]	GO:0007368//determination of left/right symmetry;GO:0044782//cilium organization;	GO:0005813//centrosome;GO:0036064//ciliary basal body;	-	-
XM_015280832.2	0	0	31.97	0.32	63.22	0.64	0	0	0	0	0	0	426811	NC_006127.5	78972525	78998782	-	6290	TRIM36	GO:0000281;GO:0001669;GO:0004842;GO:0005515;GO:0005737;GO:0007051;GO:0007340;GO:0008270;GO:0043014;GO:0051726;GO:0070507	K12013	[EC:2.3.2.27]	426811	6210	E3 ubiquitin-protein ligase TRIM36 isoform X6 [Gallus gallus]	GO:0000281//mitotic cytokinesis;GO:0007051//spindle organization;GO:0007340//acrosome reaction;GO:0051726//regulation of cell cycle;GO:0070507//regulation of microtubule cytoskeleton organization;	GO:0001669//acrosomal vesicle;GO:0005737//cytoplasm;	GO:0004842//ubiquitin-protein transferase activity;GO:0005515//protein binding;GO:0008270//zinc ion binding;GO:0043014//alpha-tubulin binding;	-
XM_004947106.3	0	0	49.92	0.55	45.23	0.5	0	0	0	0	0	0	419248	NC_006107.5	9079547	9091978	-	4767	PCMTD2	GO:0004719;GO:0006464	-	-	419248	4407	protein-L-isoaspartate O-methyltransferase domain-containing protein 2 [Gallus gallus]	GO:0006464//cellular protein modification process;	-	GO:0004719//protein-L-isoaspartate (D-aspartate) O-methyltransferase activity;	-
XM_025155706.1	0	0	66.09	0.7	29.39	0.32	0	0	0	0	0	0	416806	NC_006102.5	3798543	3990696	+	5426	TMEM132D	-	K17599	-	416806	1924	transmembrane protein 132D isoform X1 [Gallus gallus]	-	-	-	-
XM_025150959.1	197.12	1.86	241.64	2.27	0.03	0	6.69	0.06	0	0	10.11	0.1	423136	NC_006092.5	17291362	17302251	+	5668	TNKS1BP1	GO:0000792;GO:0005634;GO:0005737;GO:0005886;GO:0005912;GO:0006302;GO:0010800;GO:0015629;GO:0019899;GO:0030014;GO:0031954;GO:0033138;GO:0044877;GO:0071479;GO:0071532	-	-	423136	22685	182 kDa tankyrase-1-binding protein isoform X1 [Gallus gallus]	GO:0006302//double-strand break repair;GO:0010800//positive regulation of peptidyl-threonine phosphorylation;GO:0031954//positive regulation of protein autophosphorylation;GO:0033138//positive regulation of peptidyl-serine phosphorylation;GO:0071479//cellular response to ionizing radiation;	GO:0000792//heterochromatin;GO:0005634//nucleus;GO:0005737//cytoplasm;GO:0005886//plasma membrane;GO:0005912//adherens junction;GO:0015629//actin cytoskeleton;GO:0030014//CCR4-NOT complex;	GO:0019899//enzyme binding;GO:0044877//protein-containing complex binding;GO:0071532//ankyrin repeat binding;	-
XM_015281856.2	274.53	3.58	298.98	3.87	467.62	6.15	138.7	1.84	110.65	1.49	180.15	2.38	100857462	NC_006089.5	30624911	30776873	-	6068	RAPGEF5	GO:0005085;GO:0007264	K08019	-	100857462	66107	rap guanine nucleotide exchange factor 5 isoform X1 [Gallus gallus]	GO:0007264//small GTPase mediated signal transduction;	-	GO:0005085//guanyl-nucleotide exchange factor activity;	-
XM_015292283.2	128.94	5.4	145.42	6.06	194.77	8.23	37.65	1.61	22.36	0.97	50.72	2.16	404754	NC_006098.5	523817	527808	+	1359	UMOD	GO:0005201;GO:0005615;GO:0009986;GO:0016324;GO:1990266	-	-	404754	49879	uromodulin precursor [Gallus gallus]	GO:1990266//neutrophil migration;	GO:0005615//extracellular space;GO:0009986//cell surface;GO:0016324//apical plasma membrane;	GO:0005201//extracellular matrix structural constituent;	-
NM_001030857.1	170.84	2.02	67.64	0.8	262.23	3.13	0	0	75.87	0.93	0	0	419241	NC_006107.5	8785015	8802773	+	5514	ARFGAP1	GO:0005096;GO:0043547;GO:0045202	K12492	-	419241	4311	ADP-ribosylation factor GTPase-activating protein 1 isoform X1 [Gallus gallus]	GO:0043547//positive regulation of GTPase activity;	GO:0045202//synapse;	GO:0005096//GTPase activator activity;	ko04144(Endocytosis)
XM_015279713.2	203.85	4.77	233.9	5.45	137.09	3.24	124.4	2.96	0	0	38.91	0.93	417227	NC_006104.5	5264618	5269155	-	2498	FPGS	GO:0004326;GO:0005524;GO:0006536;GO:0006760;GO:0009058;GO:0009396;GO:0016874;GO:0046901	K01930	[EC:6.3.2.17]	417227	50460	folylpolyglutamate synthase, mitochondrial isoform X4 [Gallus gallus]	GO:0006536//glutamate metabolic process;GO:0006760//folic acid-containing compound metabolic process;GO:0009058//biosynthetic process;GO:0009396//folic acid-containing compound biosynthetic process;GO:0046901//tetrahydrofolylpolyglutamate biosynthetic process;	-	GO:0004326//tetrahydrofolylpolyglutamate synthase activity;GO:0005524//ATP binding;GO:0016874//ligase activity;	ko00790(Folate biosynthesis)
XM_025155175.1	59.08	0.23	0	0	35.12	0.14	0	0	0	0	0	0	427004	NC_006101.5	15279941	15345777	-	14956	DNAH3	GO:0005524;GO:0007018;GO:0008569	K10408	-	427004	1677	dynein heavy chain 3, axonemal isoform X1 [Gallus gallus]	GO:0007018//microtubule-based movement;	-	GO:0005524//ATP binding;GO:0008569//minus-end-directed microtubule motor activity;	-
XM_015289942.2	58.73	0.38	35.33	0.23	0	0	0	0	0	0	0	0	374120	NC_006088.5	71237314	71277816	+	10284	PPARA	GO:0000122;GO:0000978;GO:0001103;GO:0001227;GO:0001228;GO:0003677;GO:0003700;GO:0003707;GO:0004879;GO:0005634;GO:0005654;GO:0006355;GO:0006631;GO:0008134;GO:0008144;GO:0008270;GO:0008289;GO:0008544;GO:0009267;GO:0009755;GO:0010468;GO:0010565;GO:0010745;GO:0010887;GO:0010891;GO:0019216;GO:0019217;GO:0030154;GO:0030512;GO:0030522;GO:0031624;GO:0032099;GO:0032922;GO:0033993;GO:0038023;GO:0042060;GO:…	K07294	-	374120	10611	peroxisome proliferator-activated receptor alpha [Gallus gallus]	GO:0000122//negative regulation of transcription by RNA polymerase II;GO:0006355//regulation of transcription, DNA-templated;GO:0006631//fatty acid metabolic process;GO:0008544//epidermis development;GO:0009267//cellular response to starvation;GO:0009755//hormone-mediated signaling pathway;GO:0010468//regulation of gene expression;GO:0010565//regulation of cellular ketone metabolic process;GO:001…	GO:0005634//nucleus;GO:0005654//nucleoplasm;	GO:0000978//RNA polymerase II cis-regulatory region sequence-specific DNA binding;GO:0001103//RNA polymerase II-specific DNA-binding transcription factor binding;GO:0001227//DNA-binding transcription repressor activity, RNA polymerase II-specific;GO:0001228//DNA-binding transcription activator activity, RNA polymerase II-specific;GO:0003677//DNA binding;GO:0003700//DNA-binding transcription facto…	ko04920(Adipocytokine signaling pathway);ko03320(PPAR signaling pathway)
XM_015278804.2	0	0	32.34	0.45	61.53	0.87	0	0	0	0	0	0	415298	NC_006097.5	2976811	3010804	+	9732	SEMA7A	GO:0001934;GO:0005178;GO:0005515;GO:0007229;GO:0009897;GO:0021988;GO:0030215;GO:0031175;GO:0045773;GO:0048675;GO:0050727;GO:0060907;GO:0070374	K06529	-	415298	969	semaphorin-7A precursor [Gallus gallus]	GO:0001934//positive regulation of protein phosphorylation;GO:0007229//integrin-mediated signaling pathway;GO:0021988//olfactory lobe development;GO:0031175//neuron projection development;GO:0045773//positive regulation of axon extension;GO:0048675//axon extension;GO:0050727//regulation of inflammatory response;GO:0060907//positive regulation of macrophage cytokine production;GO:0070374//positive…	GO:0009897//external side of plasma membrane;	GO:0005178//integrin binding;GO:0005515//protein binding;GO:0030215//semaphorin receptor binding;	-
XM_015293140.2	0	0	33.66	0.45	59.83	0.81	0	0	0	0	0	0	427590	NC_006099.5	11861537	11872732	+	4042	BRPF1	GO:0000123;GO:0005515;GO:0005634;GO:0005737;GO:0005829;GO:0005886;GO:0010698;GO:0043966;GO:0043972;GO:0044154;GO:0045893;GO:0070776	K11348	-	427590	53141	peregrin isoform X1 [Gallus gallus]	GO:0043966//histone H3 acetylation;GO:0043972//histone H3-K23 acetylation;GO:0044154//histone H3-K14 acetylation;GO:0045893//positive regulation of transcription, DNA-templated;	GO:0000123//histone acetyltransferase complex;GO:0005634//nucleus;GO:0005737//cytoplasm;GO:0005829//cytosol;GO:0005886//plasma membrane;GO:0070776//MOZ/MORF histone acetyltransferase complex;	GO:0005515//protein binding;GO:0010698//acetyltransferase activator activity;	-
XM_025149551.1	104.35	0.52	159.86	0.79	65.52	0.33	0	0	54.12	0.28	0	0	422207	NC_006091.5	2217432	2258183	-	10778	RHOGL	GO:0003677;GO:0003924;GO:0005515;GO:0005525;GO:0005669;GO:0006352;GO:0007264	K07863	-	422207	4080	transcription initiation factor TFIID subunit 1 isoform X1 [Gallus gallus]	GO:0006352//DNA-templated transcription, initiation;GO:0007264//small GTPase mediated signal transduction;	GO:0005669//transcription factor TFIID complex;	GO:0003677//DNA binding;GO:0003924//GTPase activity;GO:0005515//protein binding;GO:0005525//GTP binding;	ko05132(Salmonella infection)
XM_015298672.2	34.15	0.42	102.44	1.26	0	0	0	0	0	0	0	0	772356	NC_006112.4	3841055	3857113	+	4318	CADM3	-	K06780	-	772356	57482	cell adhesion molecule 3 isoform X1 [Gallus gallus]	-	-	-	ko04514(Cell adhesion molecules)
XM_015297657.2	206.87	1.8	230.24	2	243.27	2.14	46.76	0.41	127.88	1.15	45.07	0.4	418418	NC_006088.5	89716470	89807634	+	15252	PHLDB2	GO:0000226;GO:0005829;GO:0005886;GO:0005925;GO:0010470;GO:0010717;GO:0031252;GO:0045111;GO:0045180;GO:0045184;GO:0051497;GO:0051895;GO:0070507;GO:1903690;GO:1904261	K23794	-	418418	50761	pleckstrin homology-like domain family B member 2 isoform X1 [Gallus gallus]	GO:0000226//microtubule cytoskeleton organization;GO:0010470//regulation of gastrulation;GO:0010717//regulation of epithelial to mesenchymal transition;GO:0045184//establishment of protein localization;GO:0051497//negative regulation of stress fiber assembly;GO:0051895//negative regulation of focal adhesion assembly;GO:0070507//regulation of microtubule cytoskeleton organization;GO:1903690//negat…	GO:0005829//cytosol;GO:0005886//plasma membrane;GO:0005925//focal adhesion;GO:0031252//cell leading edge;GO:0045111//intermediate filament cytoskeleton;GO:0045180//basal cortex;	-	-
XM_015290341.1	56.78	0.51	35.51	0.32	0	0	0	0	0	0	0	0	418219	NC_006088.5	68191541	68291096	+	7064	PPFIBP1	GO:0005515	-	-	418219	50704	liprin-beta-1 isoform X1 [Gallus gallus]	-	-	GO:0005515//protein binding;	-
XM_025153871.1	571.27	5.32	234.27	2.17	662.36	6.22	0	0	48.3	0.46	282.59	2.67	427514	NC_006097.5	19507691	19574329	+	6079	PIAS1	GO:0000122;GO:0005634;GO:0008134;GO:0008270;GO:0016605;GO:0016925;GO:0019789;GO:0019899;GO:0031625;GO:0032436;GO:0033235;GO:0042127;GO:0045444;GO:0061665	K04706	[EC:2.3.2.-]	427514	6031	E3 SUMO-protein ligase PIAS1 isoform X1 [Gallus gallus]	GO:0000122//negative regulation of transcription by RNA polymerase II;GO:0016925//protein sumoylation;GO:0032436//positive regulation of proteasomal ubiquitin-dependent protein catabolic process;GO:0033235//positive regulation of protein sumoylation;GO:0042127//regulation of cell population proliferation;GO:0045444//fat cell differentiation;	GO:0005634//nucleus;GO:0016605//PML body;	GO:0008134//transcription factor binding;GO:0008270//zinc ion binding;GO:0019789//SUMO transferase activity;GO:0019899//enzyme binding;GO:0031625//ubiquitin protein ligase binding;GO:0061665//SUMO ligase activity;	ko04120(Ubiquitin mediated proteolysis)
XM_015297229.2	19.14	0.26	15.77	0.22	58.37	0.81	0	0	0	0	0	0	419510	NC_006108.5	6447435	6460895	+	3829	ZMYND12	-	-	-	419510	66342	zinc finger MYND domain-containing protein 12 isoform X1 [Gallus gallus]	-	-	-	-
XM_004945976.3	14.7	0.08	47.78	0.26	29.85	0.16	0	0	0	0	0	0	417136	NC_006104.5	8146170	8173339	+	9857	SEC16A	GO:0000139;GO:0005783;GO:0005789;GO:0005794;GO:0006914;GO:0007029;GO:0015031;GO:0016020;GO:0016192;GO:0032527;GO:0048208;GO:0048471;GO:0070971;GO:0072659	K20353	-	417136	1688	protein transport protein Sec16A isoform X1 [Gallus gallus]	GO:0006914//autophagy;GO:0007029//endoplasmic reticulum organization;GO:0015031//protein transport;GO:0016192//vesicle-mediated transport;GO:0032527//protein exit from endoplasmic reticulum;GO:0048208//COPII vesicle coating;GO:0072659//protein localization to plasma membrane;	GO:0000139//Golgi membrane;GO:0005783//endoplasmic reticulum;GO:0005789//endoplasmic reticulum membrane;GO:0005794//Golgi apparatus;GO:0016020//membrane;GO:0048471//perinuclear region of cytoplasm;GO:0070971//endoplasmic reticulum exit site;	-	-
XM_025152600.1	0	0	54.78	0.49	38.12	0.35	0	0	0	0	0	0	424090	NC_006094.5	11981616	12017179	+	15675	CARF	GO:0000978;GO:0001228;GO:0001652;GO:0003677;GO:0003700;GO:0005634;GO:0035865;GO:0045944;GO:0051090;GO:0061400;GO:0071277	K21595	-	424090	6426	calcium-responsive transcription factor isoform X1 [Gallus gallus]	GO:0035865//cellular response to potassium ion;GO:0045944//positive regulation of transcription by RNA polymerase II;GO:0051090//regulation of DNA-binding transcription factor activity;GO:0061400//positive regulation of transcription from RNA polymerase II promoter in response to calcium ion;GO:0071277//cellular response to calcium ion;	GO:0001652//granular component;GO:0005634//nucleus;	GO:0000978//RNA polymerase II cis-regulatory region sequence-specific DNA binding;GO:0001228//DNA-binding transcription activator activity, RNA polymerase II-specific;GO:0003677//DNA binding;GO:0003700//DNA-binding transcription factor activity;	-
XM_015277462.2	0	0	61.45	1	32.36	0.53	0	0	0	0	0	0	100858763	NC_006127.5	8598086	8632034	-	4746	FAM214B	GO:0005634	-	-	100858763	64338	protein FAM214B [Gallus gallus]	-	GO:0005634//nucleus;	-	-
XM_025144883.1	51.1	0.53	31.21	0.32	10.21	0.11	0	0	0	0	0	0	431645	NC_006127.5	68817124	68903773	-	8455	MOB3B	-	-	-	431645	1309	MOB kinase activator 3B isoform X1 [Gallus gallus]	-	-	-	-
NM_001039284.2	31.72	0.59	0	0	59.53	1.12	0	0	0	0	0	0	421288	NC_006090.5	9524823	9554876	+	10478	FOXN2	GO:0003700;GO:0005654;GO:0006355;GO:0035914;GO:0043231;GO:0043565;GO:1990837	K09407	-	421288	6792	forkhead box protein N2 [Gallus gallus]	GO:0006355//regulation of transcription, DNA-templated;GO:0035914//skeletal muscle cell differentiation;	GO:0005654//nucleoplasm;GO:0043231//intracellular membrane-bounded organelle;	GO:0003700//DNA-binding transcription factor activity;GO:0043565//sequence-specific DNA binding;GO:1990837//sequence-specific double-stranded DNA binding;	-
XM_025141379.1	32.53	0.93	16.23	0.46	43.15	1.25	0	0	0	0	0	0	417187	NC_006104.5	6030125	6123284	-	8635	FNBP1	GO:0005515;GO:0005737;GO:0005886;GO:0006897;GO:0007165;GO:0016020;GO:0042802;GO:0043231	K20121	-	417187	2999	formin-binding protein 1 isoform X1 [Gallus gallus]	GO:0006897//endocytosis;GO:0007165//signal transduction;	GO:0005737//cytoplasm;GO:0005886//plasma membrane;GO:0016020//membrane;GO:0043231//intracellular membrane-bounded organelle;	GO:0005515//protein binding;GO:0042802//identical protein binding;	-
XM_015290359.2	30.59	0.79	61.18	1.57	0	0	0	0	0	0	0	0	424346	NC_006095.5	1826018	1848725	+	2823	DDX59	GO:0003676;GO:0004386;GO:0005524	K19466	[EC:3.6.4.13]	424346	1545	probable ATP-dependent RNA helicase DDX59 [Gallus gallus]	-	-	GO:0003676//nucleic acid binding;GO:0004386//helicase activity;GO:0005524//ATP binding;	-
XM_015290224.2	0	0	57.19	0.38	35	0.23	0	0	0	0	0	0	418195	NC_006088.5	65531053	66179027	+	11868	SOX5	GO:0000976;GO:0000978;GO:0000981;GO:0005634;GO:0006357;GO:0032332;GO:0045165;GO:0055059;GO:0061036;GO:0071560;GO:2000741	K09269	-	418195	9966	transcription factor SOX-5 isoform X1 [Gallus gallus]	GO:0006357//regulation of transcription by RNA polymerase II;GO:0032332//positive regulation of chondrocyte differentiation;GO:0045165//cell fate commitment;GO:0055059//asymmetric neuroblast division;GO:0061036//positive regulation of cartilage development;GO:0071560//cellular response to transforming growth factor beta stimulus;GO:2000741//positive regulation of mesenchymal stem cell differentia…	GO:0005634//nucleus;	GO:0000976//transcription cis-regulatory region binding;GO:0000978//RNA polymerase II cis-regulatory region sequence-specific DNA binding;GO:0000981//DNA-binding transcription factor activity, RNA polymerase II-specific;	-
XM_004936095.3	48.9	0.41	197.07	1.65	0	0	0	0	0	0	0	0	422781	NC_006091.5	68647024	68813455	+	6872	APBB2	GO:0001540;GO:0005634;GO:0005737;GO:0006355;GO:0008134	K04530	-	422781	10626	amyloid-beta A4 precursor protein-binding family B member 2 isoform X1 [Gallus gallus]	GO:0006355//regulation of transcription, DNA-templated;	GO:0005634//nucleus;GO:0005737//cytoplasm;	GO:0001540//amyloid-beta binding;GO:0008134//transcription factor binding;	-
XM_015285057.2	227.6	2.11	299.52	2.77	113.61	1.06	135.58	1.28	0	0	1.01	0.01	421966	NC_006090.5	101860342	101907188	-	5976	HS1BP3	GO:0005739;GO:0005783;GO:0035091;GO:0042981	K24094	-	421966	12345	HCLS1-binding protein 3 isoform X2 [Gallus gallus]	GO:0042981//regulation of apoptotic process;	GO:0005739//mitochondrion;GO:0005783//endoplasmic reticulum;	GO:0035091//phosphatidylinositol binding;	-
XM_424964.4	158	6.23	185	7.26	151	6.01	53	2.13	30	1.22	44	1.76	427391	NC_006127.5	73147042	73156877	+	1369	CDO1	GO:0005506;GO:0005829;GO:0016702;GO:0055114	K00456	[EC:1.13.11.20]	427391	1684	cysteine dioxygenase type 1 [Gallus gallus]	GO:0055114//obsolete oxidation-reduction process;	GO:0005829//cytosol;	GO:0005506//iron ion binding;GO:0016702//oxidoreductase activity, acting on single donors with incorporation of molecular oxygen, incorporation of two atoms of oxygen;	ko00430(Taurine and hypotaurine metabolism);ko00270(Cysteine and methionine metabolism)
XM_004946740.2	0	0	193.14	1.39	94.12	0.69	0	0	5.22	0.04	0	0	417646	NC_006106.5	8169937	8230234	+	7236	USP32	GO:0004843;GO:0005509;GO:0005515;GO:0006511;GO:0016579	K11837	[EC:3.4.19.12]	417646	50565	ubiquitin carboxyl-terminal hydrolase 32 isoform X1 [Gallus gallus]	GO:0006511//ubiquitin-dependent protein catabolic process;GO:0016579//protein deubiquitination;	-	GO:0004843//thiol-dependent deubiquitinase;GO:0005509//calcium ion binding;GO:0005515//protein binding;	-
XM_025144255.1	297.46	2.11	284.2	2.01	407.86	2.92	146.25	1.06	209.18	1.53	52.75	0.38	396375	NC_006115.5	4712063	4836967	+	8632	PTPRS	GO:0004721;GO:0004725;GO:0005515;GO:0005829;GO:0005886;GO:0006470;GO:0008201;GO:0010977;GO:0016311;GO:0016791;GO:0021510;GO:0021549;GO:0021766;GO:0021987;GO:0022038;GO:0030517;GO:0032687;GO:0032688;GO:0034164;GO:0035335;GO:0035374;GO:0048671;GO:0048681;GO:0050804;GO:0050808;GO:0061000;GO:0090557;GO:0098685;GO:0098978;GO:0099056;GO:0099151;GO:0099560	K06778	[EC:3.1.3.48]	396375	2972	receptor-type tyrosine-protein phosphatase S isoform X1 [Gallus gallus]	GO:0006470//protein dephosphorylation;GO:0010977//negative regulation of neuron projection development;GO:0016311//dephosphorylation;GO:0021510//spinal cord development;GO:0021549//cerebellum development;GO:0021766//hippocampus development;GO:0021987//cerebral cortex development;GO:0022038//corpus callosum development;GO:0030517//negative regulation of axon extension;GO:0032687//negative regulati…	GO:0005829//cytosol;GO:0005886//plasma membrane;GO:0098685//Schaffer collateral - CA1 synapse;GO:0098978//glutamatergic synapse;GO:0099056//integral component of presynaptic membrane;	GO:0004721//phosphoprotein phosphatase activity;GO:0004725//protein tyrosine phosphatase activity;GO:0005515//protein binding;GO:0008201//heparin binding;GO:0016791//phosphatase activity;GO:0035374//chondroitin sulfate binding;	-
XM_015278895.2	120	1.42	36.48	0.43	0	0	0	0	0	0	0	0	396083	NC_006088.5	39190931	39536618	+	4793	SYT1	GO:0000149;GO:0001786;GO:0005509;GO:0005544;GO:0005737;GO:0005794;GO:0005886;GO:0007269;GO:0008021;GO:0014059;GO:0016020;GO:0016021;GO:0016079;GO:0016192;GO:0017075;GO:0017156;GO:0017158;GO:0019905;GO:0030054;GO:0030141;GO:0030154;GO:0030276;GO:0030424;GO:0030658;GO:0030672;GO:0031045;GO:0031410;GO:0042584;GO:0042734;GO:0043005;GO:0045202;GO:0046872;GO:0048306;GO:0048488;GO:0048791;GO:0050750;GO:…	K15290	-	396083	7852	synaptotagmin-1 [Gallus gallus]	GO:0007269//neurotransmitter secretion;GO:0014059//regulation of dopamine secretion;GO:0016079//synaptic vesicle exocytosis;GO:0016192//vesicle-mediated transport;GO:0017156//calcium-ion regulated exocytosis;GO:0017158//regulation of calcium ion-dependent exocytosis;GO:0030154//cell differentiation;GO:0048488//synaptic vesicle endocytosis;GO:0048791//calcium ion-regulated exocytosis of neurotrans…	GO:0005737//cytoplasm;GO:0005794//Golgi apparatus;GO:0005886//plasma membrane;GO:0008021//synaptic vesicle;GO:0016020//membrane;GO:0016021//integral component of membrane;GO:0030054//cell junction;GO:0030141//secretory granule;GO:0030424//axon;GO:0030658//transport vesicle membrane;GO:0030672//synaptic vesicle membrane;GO:0031045//dense core granule;GO:0031410//cytoplasmic vesicle;GO:0042584//chr…	GO:0000149//SNARE binding;GO:0001786//phosphatidylserine binding;GO:0005509//calcium ion binding;GO:0005544//calcium-dependent phospholipid binding;GO:0017075//syntaxin-1 binding;GO:0019905//syntaxin binding;GO:0030276//clathrin binding;GO:0046872//metal ion binding;GO:0048306//calcium-dependent protein binding;GO:0050750//low-density lipoprotein particle receptor binding;GO:0061891//calcium ion …	-
XM_015289577.2	44.09	0.61	46.68	0.64	0	0	0	0	0	0	0	0	100859627	NC_006094.5	15822743	15840562	-	6462	HNRNPA3	GO:0003676;GO:0005634;GO:0005654;GO:0071013	K12741	-	100859627	63519	heterogeneous nuclear ribonucleoprotein A3 isoform X1 [Gallus gallus]	-	GO:0005634//nucleus;GO:0005654//nucleoplasm;GO:0071013//catalytic step 2 spliceosome;	GO:0003676//nucleic acid binding;	ko03040(Spliceosome)
XM_025147645.1	67.46	0.64	70.12	0.66	185.98	1.77	0	0	43.79	0.43	0	0	420829	NC_006089.5	60344878	60373545	-	5566	KDM1B	GO:0000786;GO:0005515;GO:0005634;GO:0006349;GO:0008270;GO:0016491;GO:0034648;GO:0034649;GO:0034720;GO:0042393;GO:0043046;GO:0044030;GO:0050660;GO:0055114;GO:0071949	K19413	[EC:1.-.-.-]	420829	9624	lysine-specific histone demethylase 1B isoform X1 [Gallus gallus]	GO:0006349//regulation of gene expression by genetic imprinting;GO:0034720//histone H3-K4 demethylation;GO:0043046//DNA methylation involved in gamete generation;GO:0044030//regulation of DNA methylation;GO:0055114//obsolete oxidation-reduction process;	GO:0000786//nucleosome;GO:0005634//nucleus;	GO:0005515//protein binding;GO:0008270//zinc ion binding;GO:0016491//oxidoreductase activity;GO:0034648//obsolete histone demethylase activity (H3-dimethyl-K4 specific);GO:0034649//obsolete histone demethylase activity (H3-monomethyl-K4 specific);GO:0042393//histone binding;GO:0050660//flavin adenine dinucleotide binding;GO:0071949//FAD binding;	-
XM_015277342.2	219.72	2.27	126.01	1.29	194.84	2.03	56.5	0.59	96.14	1.02	0	0	427448	NC_006127.5	12270514	12333672	-	5455	FYB	GO:0005515;GO:0005886;GO:0006955;GO:0007229;GO:0008289;GO:0015629;GO:0032991;GO:0072659	K17698	-	427448	2773	FYN-binding protein 1 isoform X1 [Gallus gallus]	GO:0006955//immune response;GO:0007229//integrin-mediated signaling pathway;GO:0072659//protein localization to plasma membrane;	GO:0005886//plasma membrane;GO:0015629//actin cytoskeleton;GO:0032991//protein-containing complex;	GO:0005515//protein binding;GO:0008289//lipid binding;	-
XM_025148994.1	245.19	2.19	175.77	1.56	252.41	2.28	0	0	125.16	1.16	98.16	0.89	418219	NC_006088.5	68191541	68291096	+	7064	PPFIBP1	GO:0005515	-	-	418219	50704	liprin-beta-1 isoform X1 [Gallus gallus]	-	-	GO:0005515//protein binding;	-
XM_025150293.1	184.72	1.26	66.82	0.45	165.63	1.14	87.25	0.61	0	0	0	0	422508	NC_006091.5	34947919	34982756	+	8114	CNOT6L	GO:0000288;GO:0004535;GO:0005515;GO:0005737;GO:0005829;GO:0008284;GO:0061157	K12603	[EC:3.1.13.4]	422508	7862	CCR4-NOT transcription complex subunit 6-like [Gallus gallus]	GO:0000288//nuclear-transcribed mRNA catabolic process, deadenylation-dependent decay;GO:0008284//positive regulation of cell population proliferation;GO:0061157//mRNA destabilization;	GO:0005737//cytoplasm;GO:0005829//cytosol;	GO:0004535//poly(A)-specific ribonuclease activity;GO:0005515//protein binding;	ko03018(RNA degradation)
XM_015286675.2	58.77	0.75	0	0	31	0.4	0	0	0	0	0	0	770816	NC_006092.5	13093639	13254460	+	5428	OSBPL5	GO:0001786;GO:0008289;GO:0015485;GO:0015914;GO:0043231;GO:0070273;GO:0140268;GO:0140343	K20464	-	770816	4819	oxysterol-binding protein-related protein 5 isoform X1 [Gallus gallus]	GO:0015914//phospholipid transport;	GO:0043231//intracellular membrane-bounded organelle;GO:0140268//endoplasmic reticulum-plasma membrane contact site;	GO:0001786//phosphatidylserine binding;GO:0008289//lipid binding;GO:0015485//cholesterol binding;GO:0070273//phosphatidylinositol-4-phosphate binding;GO:0140343//phosphatidylserine transfer activity;	-
XM_004939804.3	56.31	0.59	34.18	0.36	0	0	0	0	0	0	0	0	421083	NC_006089.5	103608519	103841505	-	7298	ZNF521	GO:0005634;GO:0019904;GO:0048663	K24916	-	421083	11244	zinc finger protein 521 isoform X1 [Gallus gallus]	GO:0048663//neuron fate commitment;	GO:0005634//nucleus;	GO:0019904//protein domain specific binding;	-
XM_025153544.1	0	0	36.79	1.92	52.69	2.78	0	0	0	0	0	0	424755	NC_006096.5	1639827	1654166	-	5200	AMMECR1L	-	K24611	-	424755	66480	AMMECR1-like protein isoform X1 [Gallus gallus]	-	-	-	-
XM_015289086.2	306.35	3.92	354.44	4.52	216.45	2.8	134.75	1.76	143.14	1.89	64.88	0.84	374126	NC_006094.5	91500	122034	-	10340	NAB1	GO:0001958;GO:0003712;GO:0005634;GO:0006355;GO:0008134;GO:0014037;GO:0042552;GO:0045682;GO:0045892	K22388	-	374126	49051	NGFI-A-binding protein 1 [Gallus gallus]	GO:0001958//endochondral ossification;GO:0006355//regulation of transcription, DNA-templated;GO:0014037//Schwann cell differentiation;GO:0042552//myelination;GO:0045682//regulation of epidermis development;GO:0045892//negative regulation of transcription, DNA-templated;	GO:0005634//nucleus;	GO:0003712//transcription coregulator activity;GO:0008134//transcription factor binding;	-
XM_015276828.2	442.04	8.22	519.75	9.61	365.8	6.86	251.55	4.76	200.24	3.85	183.35	3.46	396169	NC_006096.5	5412066	5444050	+	4069	ST6GAL1	GO:0000139;GO:0003835;GO:0006054;GO:0006486;GO:0008373;GO:0018279;GO:0042803;GO:0097503	K00778	[EC:2.4.3.1]	396169	4135	beta-galactoside alpha-2,6-sialyltransferase 1 [Gallus gallus]	GO:0006054//N-acetylneuraminate metabolic process;GO:0006486//protein glycosylation;GO:0018279//protein N-linked glycosylation via asparagine;GO:0097503//sialylation;	GO:0000139//Golgi membrane;	GO:0003835//beta-galactoside alpha-2,6-sialyltransferase activity;GO:0008373//sialyltransferase activity;GO:0042803//protein homodimerization activity;	ko00514(Other types of O-glycan biosynthesis);ko00510(N-Glycan biosynthesis)
XM_015279391.2	0	0	46.16	0.44	193.65	1.87	0	0	0	0	0	0	417092	NC_006104.5	10262007	10310998	+	7447	MVB12B	GO:0000813;GO:0005634;GO:0005768;GO:0005769;GO:0005770;GO:0005829;GO:0005886;GO:0008289;GO:0010008;GO:0015031;GO:0016020;GO:0019075;GO:0031902;GO:0031982;GO:0042058;GO:0046755	K12186	-	417092	629	multivesicular body subunit 12B isoform X1 [Gallus gallus]	GO:0015031//protein transport;GO:0019075//virus maturation;GO:0042058//regulation of epidermal growth factor receptor signaling pathway;GO:0046755//viral budding;	GO:0000813//ESCRT I complex;GO:0005634//nucleus;GO:0005768//endosome;GO:0005769//early endosome;GO:0005770//late endosome;GO:0005829//cytosol;GO:0005886//plasma membrane;GO:0010008//endosome membrane;GO:0016020//membrane;GO:0031902//late endosome membrane;GO:0031982//vesicle;	GO:0008289//lipid binding;	ko04144(Endocytosis)
XM_025149025.1	233.63	2.16	322.42	2.96	525.31	4.89	162.96	1.53	12.16	0.12	168.57	1.58	418219	NC_006088.5	68191541	68291096	+	7064	PPFIBP1	GO:0005515	-	-	418219	50704	liprin-beta-1 isoform X1 [Gallus gallus]	-	-	GO:0005515//protein binding;	-
XM_015300336.2	25.96	0.74	41.21	1.17	21.75	0.62	0	0	0	0	0	0	426023	NC_008465.4	7401042	7415752	+	2574	LOC426023	GO:0003676;GO:0003677;GO:0003697;GO:0003723;GO:0005634;GO:0045944;GO:1990829	K13162	-	426023	52648	poly(rC)-binding protein 2 isoform X1 [Gallus gallus]	GO:0045944//positive regulation of transcription by RNA polymerase II;	GO:0005634//nucleus;	GO:0003676//nucleic acid binding;GO:0003677//DNA binding;GO:0003697//single-stranded DNA binding;GO:0003723//RNA binding;GO:1990829//C-rich single-stranded DNA binding;	ko04216(Ferroptosis)
XM_015279375.2	45.58	0.29	0	0	197.75	1.27	0	0	0	0	0	0	417087	NC_006104.5	10700408	10746905	+	11147	GARNL3	GO:0005096;GO:0051056	-	-	417087	553	GTPase-activating Rap/Ran-GAP domain-like protein 3 isoform X1 [Gallus gallus]	GO:0051056//regulation of small GTPase mediated signal transduction;	-	GO:0005096//GTPase activator activity;	-
XM_015277631.2	12	0.09	56.8	0.44	20.37	0.16	0	0	0	0	0	0	427646	NC_006127.5	22789953	22952082	+	9107	AP3B1	GO:0000902;GO:0002224;GO:0002244;GO:0003016;GO:0006464;GO:0006622;GO:0006882;GO:0006886;GO:0006954;GO:0007040;GO:0007283;GO:0007338;GO:0007596;GO:0008089;GO:0016182;GO:0016192;GO:0019882;GO:0019903;GO:0030117;GO:0030123;GO:0030131;GO:0030324;GO:0030742;GO:0030851;GO:0032438;GO:0034394;GO:0042789;GO:0043473;GO:0045944;GO:0048007;GO:0048490;GO:0048872;GO:0050790;GO:0051138;GO:0060155;GO:0060425;GO:…	K12397	-	427646	3233	AP-3 complex subunit beta-1 isoform X1 [Gallus gallus]	GO:0000902//cell morphogenesis;GO:0002224//toll-like receptor signaling pathway;GO:0002244//hematopoietic progenitor cell differentiation;GO:0003016//respiratory system process;GO:0006464//cellular protein modification process;GO:0006622//protein targeting to lysosome;GO:0006882//cellular zinc ion homeostasis;GO:0006886//intracellular protein transport;GO:0006954//inflammatory response;GO:0007040…	GO:0030117//membrane coat;GO:0030123//AP-3 adaptor complex;GO:0030131//clathrin adaptor complex;	GO:0019903//protein phosphatase binding;GO:0030742//GTP-dependent protein binding;	ko04142(Lysosome)
XM_015282722.2	61.4	1.16	0	0	325.98	6.22	0	0	0	0	0	0	395222	NC_006089.5	114804131	114825447	+	2943	MTFR1	GO:0000266;GO:0005739;GO:0005829;GO:0005886;GO:0007005;GO:0009060	-	-	395222	177	mitochondrial fission regulator 1 [Gallus gallus]	GO:0000266//mitochondrial fission;GO:0007005//mitochondrion organization;GO:0009060//aerobic respiration;	GO:0005739//mitochondrion;GO:0005829//cytosol;GO:0005886//plasma membrane;	-	-
XM_015275167.2	200.83	1.26	114.62	0.71	231.37	1.46	0.13	0	0	0	136.17	0.87	395119	NC_006102.5	1349449	1558214	-	9516	ARVCF	GO:0005515;GO:0005634;GO:0005737;GO:0005886;GO:0005912;GO:0007043;GO:0007155;GO:0007275;GO:0016339;GO:0045296;GO:0098609	-	-	395119	1447	armadillo repeat protein deleted in velo-cardio-facial syndrome isoform X1 [Gallus gallus]	GO:0007043//cell-cell junction assembly;GO:0007155//cell adhesion;GO:0007275//multicellular organism development;GO:0016339//calcium-dependent cell-cell adhesion via plasma membrane cell adhesion molecules;GO:0098609//cell-cell adhesion;	GO:0005634//nucleus;GO:0005737//cytoplasm;GO:0005886//plasma membrane;GO:0005912//adherens junction;	GO:0005515//protein binding;GO:0045296//cadherin binding;	-
XM_015293583.2	1330.49	14.74	843.1	9.29	1731.37	19.35	681.97	7.69	513.7	5.88	697.05	7.84	374173	NC_006100.5	4953906	5428938	+	8531	SLIT3	GO:0003180;GO:0003181;GO:0005509;GO:0005515;GO:0005615;GO:0007411;GO:0008285;GO:0009887;GO:0010629;GO:0030308;GO:0032870;GO:0035385;GO:0048495;GO:0048846;GO:0050919;GO:0051414;GO:0060412;GO:0061364;GO:0070100	K06850	-	374173	49070	slit homolog 3 protein precursor [Gallus gallus]	GO:0003180//aortic valve morphogenesis;GO:0003181//atrioventricular valve morphogenesis;GO:0007411//axon guidance;GO:0008285//negative regulation of cell population proliferation;GO:0009887//animal organ morphogenesis;GO:0010629//negative regulation of gene expression;GO:0030308//negative regulation of cell growth;GO:0032870//cellular response to hormone stimulus;GO:0035385//Roundabout signaling …	GO:0005615//extracellular space;	GO:0005509//calcium ion binding;GO:0005515//protein binding;GO:0048495//Roundabout binding;	-
XM_025150392.1	164.98	1.99	144.28	1.73	166.31	2.03	44.35	0.55	41.84	0.52	36.57	0.45	422719	NC_006091.5	61097188	61240073	-	8350	SORBS2	GO:0005515;GO:0005737;GO:0005925;GO:0007015;GO:0016020	K23708	-	422719	10100	sorbin and SH3 domain-containing protein 2 isoform X6 [Gallus gallus]	GO:0007015//actin filament organization;	GO:0005737//cytoplasm;GO:0005925//focal adhesion;GO:0016020//membrane;	GO:0005515//protein binding;	-
XM_015292599.2	142.93	1.84	163.52	2.1	120.98	1.57	56.42	0.74	44.62	0.59	0	0	415875	NC_006098.5	19707224	19717742	-	4196	DHX38	GO:0000398;GO:0003676;GO:0004386;GO:0005524;GO:0071013	K12815	[EC:3.6.4.13]	415875	504	pre-mRNA-splicing factor ATP-dependent RNA helicase PRP16 [Gallus gallus]	GO:0000398//mRNA splicing, via spliceosome;	GO:0071013//catalytic step 2 spliceosome;	GO:0003676//nucleic acid binding;GO:0004386//helicase activity;GO:0005524//ATP binding;	ko03040(Spliceosome)
XM_025150410.1	42.86	0.78	0	0	45.37	0.83	0	0	0	0	0	0	418865	NC_006088.5	170465092	170526727	-	3312	CAB39L	-	K08272	-	418865	12767	calcium-binding protein 39-like isoform X1 [Gallus gallus]	-	-	-	ko04150(mTOR signaling pathway)
XM_015287372.2	0	0	29.74	0.16	58.02	0.32	0	0	0	0	0	0	423327	NC_006092.5	36443905	36556629	-	9612	RALGAPA1	GO:0005096;GO:0005634;GO:0043547;GO:0051056	K25768	-	423327	7666	ral GTPase-activating protein subunit alpha-1 isoform X1 [Gallus gallus]	GO:0043547//positive regulation of GTPase activity;GO:0051056//regulation of small GTPase mediated signal transduction;	GO:0005634//nucleus;	GO:0005096//GTPase activator activity;	-
XM_004937021.3	81.37	1.29	17.36	0.27	32.73	0.52	3.5	0.06	0	0	0	0	395749	NC_006096.5	5289093	5299778	-	3415	ETV5	GO:0000122;GO:0000976;GO:0000977;GO:0001228;GO:0003700;GO:0005634;GO:0005654;GO:0006355;GO:0034599;GO:0043565;GO:0045944;GO:1990837	K15593	-	395749	4300	ETS translocation variant 5 isoform X1 [Gallus gallus]	GO:0000122//negative regulation of transcription by RNA polymerase II;GO:0006355//regulation of transcription, DNA-templated;GO:0034599//cellular response to oxidative stress;GO:0045944//positive regulation of transcription by RNA polymerase II;	GO:0005634//nucleus;GO:0005654//nucleoplasm;	GO:0000976//transcription cis-regulatory region binding;GO:0000977//RNA polymerase II transcription regulatory region sequence-specific DNA binding;GO:0001228//DNA-binding transcription activator activity, RNA polymerase II-specific;GO:0003700//DNA-binding transcription factor activity;GO:0043565//sequence-specific DNA binding;GO:1990837//sequence-specific double-stranded DNA binding;	-
NM_204465.3	31.26	0.36	0	0	110.11	1.26	0	0	0	0	0	0	395119	NC_006102.5	1349449	1558214	-	9516	ARVCF	GO:0005515;GO:0005634;GO:0005737;GO:0005886;GO:0005912;GO:0007043;GO:0007155;GO:0007275;GO:0016339;GO:0045296;GO:0098609	-	-	395119	1447	armadillo repeat protein deleted in velo-cardio-facial syndrome isoform X1 [Gallus gallus]	GO:0007043//cell-cell junction assembly;GO:0007155//cell adhesion;GO:0007275//multicellular organism development;GO:0016339//calcium-dependent cell-cell adhesion via plasma membrane cell adhesion molecules;GO:0098609//cell-cell adhesion;	GO:0005634//nucleus;GO:0005737//cytoplasm;GO:0005886//plasma membrane;GO:0005912//adherens junction;	GO:0005515//protein binding;GO:0045296//cadherin binding;	-
XM_015294721.2	0	0	22.98	0.2	66.04	0.6	0	0	0	0	0	0	416389	NC_006101.5	13803263	13851925	+	7262	CAPN15	GO:0004198;GO:0006508	K08582	[EC:3.4.22.-]	416389	1433	calpain-15 isoform X1 [Gallus gallus]	GO:0006508//proteolysis;	-	GO:0004198//calcium-dependent cysteine-type endopeptidase activity;	-
XM_015272906.2	0	0	41	0.21	46.02	0.24	0	0	0	0	0	0	428001	NC_006088.5	121916980	122042524	-	11071	CDKL5	GO:0000166;GO:0004672;GO:0005524;GO:0005634;GO:0005654;GO:0005813;GO:0006468;GO:0016301;GO:0032839;GO:0036064;GO:0045773;GO:0046777;GO:0050773;GO:0097542;GO:0098978;GO:0099175;GO:1902017	K08824	[EC:2.7.11.22]	428001	12380	cyclin-dependent kinase-like 5 isoform X1 [Gallus gallus]	GO:0006468//protein phosphorylation;GO:0045773//positive regulation of axon extension;GO:0046777//protein autophosphorylation;GO:0050773//regulation of dendrite development;GO:0099175//regulation of postsynapse organization;GO:1902017//regulation of cilium assembly;	GO:0005634//nucleus;GO:0005654//nucleoplasm;GO:0005813//centrosome;GO:0032839//dendrite cytoplasm;GO:0036064//ciliary basal body;GO:0097542//ciliary tip;GO:0098978//glutamatergic synapse;	GO:0000166//nucleotide binding;GO:0004672//protein kinase activity;GO:0005524//ATP binding;GO:0016301//kinase activity;	-
XM_015294526.2	247.18	1.48	175.28	1.05	0	0	0	0	19.49	0.12	0	0	416595	NC_006101.5	7927252	7952660	-	8721	KIAA0430	GO:0003676;GO:0005777;GO:0005794;GO:0006302;GO:0007143;GO:0010468;GO:0010923;GO:0043231;GO:0048477	K17573	-	416595	4881	meiosis regulator and mRNA stability factor 1 isoform X1 [Gallus gallus]	GO:0006302//double-strand break repair;GO:0007143//female meiotic nuclear division;GO:0010468//regulation of gene expression;GO:0010923//negative regulation of phosphatase activity;GO:0048477//oogenesis;	GO:0005777//peroxisome;GO:0005794//Golgi apparatus;GO:0043231//intracellular membrane-bounded organelle;	GO:0003676//nucleic acid binding;	-
XM_004941298.2	0.4	0	35.32	0.22	50.71	0.32	0	0	0	0	0	0	423007	NC_006092.5	1142710	1170943	+	8248	KNL1	GO:0008608;GO:0034501	K11542	-	423007	3413	kinetochore scaffold 1 isoform X1 [Gallus gallus]	GO:0008608//attachment of spindle microtubules to kinetochore;GO:0034501//protein localization to kinetochore;	-	-	-
NM_001257271.1	77.66	1.87	117.64	2.81	108.02	2.62	0	0	39.55	0.98	11.73	0.29	100859828	NC_006101.5	14267191	14298119	-	9020	TBC1D24	GO:0016358;GO:0031175;GO:0036475;GO:0048488;GO:0061564;GO:1902083;GO:1903204	K21841	-	100859828	63329	TBC1 domain family member 24 [Gallus gallus]	GO:0016358//dendrite development;GO:0031175//neuron projection development;GO:0036475//neuron death in response to oxidative stress;GO:0048488//synaptic vesicle endocytosis;GO:0061564//axon development;GO:1902083//negative regulation of peptidyl-cysteine S-nitrosylation;GO:1903204//negative regulation of oxidative stress-induced neuron death;	-	-	-
XM_015278515.2	60.6	0.45	6.95	0.05	16.79	0.12	0	0	0.08	0	0.04	0	422273	NC_006091.5	8986476	9026786	+	7774	RPS6KA6	GO:0000287;GO:0001650;GO:0004672;GO:0004674;GO:0005524;GO:0005654;GO:0005730;GO:0005739;GO:0006468;GO:0006978;GO:0035556	K04373	[EC:2.7.11.1]	422273	5358	ribosomal protein S6 kinase alpha-6 isoform X1 [Gallus gallus]	GO:0006468//protein phosphorylation;GO:0006978//DNA damage response, signal transduction by p53 class mediator resulting in transcription of p21 class mediator;GO:0035556//intracellular signal transduction;	GO:0001650//fibrillar center;GO:0005654//nucleoplasm;GO:0005730//nucleolus;GO:0005739//mitochondrion;	GO:0000287//magnesium ion binding;GO:0004672//protein kinase activity;GO:0004674//protein serine/threonine kinase activity;GO:0005524//ATP binding;	ko04914(Progesterone-mediated oocyte maturation);ko04150(mTOR signaling pathway);ko04114(Oocyte meiosis);ko04010(MAPK signaling pathway)
XM_025151668.1	48.56	0.31	35.5	0.23	0	0	0	0	0	0	0	0	423963	NC_006093.5	34315797	34340213	+	12449	MKI67	GO:0005515	K17582	-	423963	16321	proliferation marker protein Ki-67 isoform X1 [Gallus gallus]	-	-	GO:0005515//protein binding;	-
XM_015284233.2	26.06	0.19	16.96	0.12	41.86	0.31	0	0	0	0	0	0	421650	NC_006090.5	51246371	51565367	+	8543	ARID1B	GO:0003677;GO:0006338;GO:0016514;GO:0035060;GO:0071565	K11653	-	421650	10249	AT-rich interactive domain-containing protein 1B isoform X1 [Gallus gallus]	GO:0006338//chromatin remodeling;	GO:0016514//SWI/SNF complex;GO:0035060//brahma complex;GO:0071565//nBAF complex;	GO:0003677//DNA binding;	-
XM_015290314.2	22.06	0.68	39.83	1.23	22.89	0.72	0	0	0	0	0	0	427017	NC_006095.5	4668642	4675486	-	2143	PRKAB2	GO:0004679;GO:0005515;GO:0031588;GO:0042802;GO:0050790	K07199	-	427017	1173	5'-AMP-activated protein kinase subunit beta-2 [Gallus gallus]	GO:0050790//regulation of catalytic activity;	GO:0031588//nucleotide-activated protein kinase complex;	GO:0004679//AMP-activated protein kinase activity;GO:0005515//protein binding;GO:0042802//identical protein binding;	ko04920(Adipocytokine signaling pathway);ko04910(Insulin signaling pathway);ko04530(Tight junction);ko04371(Apelin signaling pathway);ko04068(FoxO signaling pathway)
XM_015298689.2	0	0	38.54	0.86	46.37	1.05	0	0	0	0	0	0	395415	NC_006113.5	914768	920551	-	4854	MGAT4C	GO:0006486;GO:0006487;GO:0008375;GO:0016757	K13748	-	395415	49307	alpha-1,6-mannosyl-glycoprotein 4-beta-N-acetylglucosaminyltransferase isoform X1 [Gallus gallus]	GO:0006486//protein glycosylation;GO:0006487//protein N-linked glycosylation;	-	GO:0008375//acetylglucosaminyltransferase activity;GO:0016757//glycosyltransferase activity;	ko00513(Various types of N-glycan biosynthesis);ko00510(N-Glycan biosynthesis)
XM_015296989.2	0	0	47.25	0.46	37.61	0.37	0	0	0	0	0	0	419363	NC_006108.5	213564	251024	-	8060	SLC45A1	-	K15378	-	419363	328	proton-associated sugar transporter A isoform X1 [Gallus gallus]	-	-	-	-
XM_015272663.2	626	5.64	436.17	3.91	199.05	1.81	69.79	0.64	219.91	2.05	21.5	0.2	418605	NC_006088.5	121157514	121228575	+	5942	RPS6KA3	GO:0000287;GO:0002224;GO:0004672;GO:0004674;GO:0005524;GO:0005654;GO:0005730;GO:0005829;GO:0006468;GO:0019901;GO:0032496;GO:0035556;GO:0043027;GO:0043154;GO:0045944	K04373	[EC:2.7.11.1]	418605	12282	ribosomal protein S6 kinase alpha-3 isoform X2 [Gallus gallus]	GO:0002224//toll-like receptor signaling pathway;GO:0006468//protein phosphorylation;GO:0032496//response to lipopolysaccharide;GO:0035556//intracellular signal transduction;GO:0043154//negative regulation of cysteine-type endopeptidase activity involved in apoptotic process;GO:0045944//positive regulation of transcription by RNA polymerase II;	GO:0005654//nucleoplasm;GO:0005730//nucleolus;GO:0005829//cytosol;	GO:0000287//magnesium ion binding;GO:0004672//protein kinase activity;GO:0004674//protein serine/threonine kinase activity;GO:0005524//ATP binding;GO:0019901//protein kinase binding;GO:0043027//cysteine-type endopeptidase inhibitor activity involved in apoptotic process;	ko04914(Progesterone-mediated oocyte maturation);ko04150(mTOR signaling pathway);ko04114(Oocyte meiosis);ko04010(MAPK signaling pathway)
XM_015280129.2	178.95	3.43	177.55	3.38	244.5	4.72	80.85	1.58	50.96	1.01	63.08	1.23	431605	NC_006127.5	31936393	31971825	-	3041	PSIP1	GO:0000395;GO:0005654;GO:0006979;GO:0009408	K25057	-	431605	54295	lens epithelium-derived growth factor [Gallus gallus]	GO:0000395//mRNA 5'-splice site recognition;GO:0006979//response to oxidative stress;GO:0009408//response to heat;	GO:0005654//nucleoplasm;	-	-
XM_025150326.1	1.33	0.03	74.62	1.68	22.16	0.51	0	0	0	0	0	0	418828	NC_006088.5	167082225	167169096	-	4090	ELF1	GO:0000978;GO:0001228;GO:0001817;GO:0003700;GO:0005634;GO:0006355;GO:0043565;GO:0045893;GO:0045944;GO:0050860;GO:1990837	K09428	-	418828	50862	ETS-related transcription factor Elf-1 isoform X1 [Gallus gallus]	GO:0001817//regulation of cytokine production;GO:0006355//regulation of transcription, DNA-templated;GO:0045893//positive regulation of transcription, DNA-templated;GO:0045944//positive regulation of transcription by RNA polymerase II;GO:0050860//negative regulation of T cell receptor signaling pathway;	GO:0005634//nucleus;	GO:0000978//RNA polymerase II cis-regulatory region sequence-specific DNA binding;GO:0001228//DNA-binding transcription activator activity, RNA polymerase II-specific;GO:0003700//DNA-binding transcription factor activity;GO:0043565//sequence-specific DNA binding;GO:1990837//sequence-specific double-stranded DNA binding;	-
XM_015275379.2	52.41	0.22	95.22	0.4	0	0	0	0	0	0	3.93	0.02	100858894	NC_006102.5	10245753	10276655	+	13151	SMTN	GO:0005515	-	-	100858894	65979	smoothelin isoform X1 [Gallus gallus]	-	-	GO:0005515//protein binding;	-
XM_015283713.1	0	0	21.56	0.22	66.56	0.68	0	0	0	0	0	0	421450	NC_006090.5	31002033	31029732	+	5220	XPO5	GO:0000049;GO:0003729;GO:0005049;GO:0005634;GO:0005654;GO:0005737;GO:0005829;GO:0006611;GO:0006886;GO:0016442;GO:0031267;GO:0035281;GO:0042565;GO:0051168;GO:0070883;GO:1900370;GO:1905172	K14289	-	421450	7870	exportin-5 isoform X1 [Gallus gallus]	GO:0006611//protein export from nucleus;GO:0006886//intracellular protein transport;GO:0035281//pre-miRNA export from nucleus;GO:0051168//nuclear export;GO:1900370//positive regulation of RNA interference;	GO:0005634//nucleus;GO:0005654//nucleoplasm;GO:0005737//cytoplasm;GO:0005829//cytosol;GO:0016442//RISC complex;GO:0042565//RNA nuclear export complex;	GO:0000049//tRNA binding;GO:0003729//mRNA binding;GO:0005049//nuclear export signal receptor activity;GO:0031267//small GTPase binding;GO:0070883//pre-miRNA binding;GO:1905172//RISC complex binding;	ko03013(Nucleocytoplasmic transport)
XM_015275166.2	219.97	1.33	160.35	0.97	369.17	2.25	124.37	0.77	0	0	107.45	0.66	395119	NC_006102.5	1349449	1558214	-	9516	ARVCF	GO:0005515;GO:0005634;GO:0005737;GO:0005886;GO:0005912;GO:0007043;GO:0007155;GO:0007275;GO:0016339;GO:0045296;GO:0098609	-	-	395119	1447	armadillo repeat protein deleted in velo-cardio-facial syndrome isoform X1 [Gallus gallus]	GO:0007043//cell-cell junction assembly;GO:0007155//cell adhesion;GO:0007275//multicellular organism development;GO:0016339//calcium-dependent cell-cell adhesion via plasma membrane cell adhesion molecules;GO:0098609//cell-cell adhesion;	GO:0005634//nucleus;GO:0005737//cytoplasm;GO:0005886//plasma membrane;GO:0005912//adherens junction;	GO:0005515//protein binding;GO:0045296//cadherin binding;	-
NM_001030541.1	96.62	1.93	64.03	1.27	76.89	1.55	0	0	0	0	30.23	0.61	395429	NC_006088.5	173372467	173406144	+	4298	POSTN	GO:0005515;GO:0005802;GO:0007155;GO:0008201;GO:0008593;GO:0009888;GO:0030198;GO:0031012;GO:0046872;GO:0062023;GO:0071307	K24790	-	395429	12805	periostin isoform X1 [Gallus gallus]	GO:0007155//cell adhesion;GO:0008593//regulation of Notch signaling pathway;GO:0009888//tissue development;GO:0030198//extracellular matrix organization;GO:0071307//cellular response to vitamin K;	GO:0005802//trans-Golgi network;GO:0031012//extracellular matrix;GO:0062023//collagen-containing extracellular matrix;	GO:0005515//protein binding;GO:0008201//heparin binding;GO:0046872//metal ion binding;	-
XM_015281886.1	40.12	0.22	44.1	0.24	0	0	0	0	0	0	0	0	417869	NC_006088.5	38477996	39006643	+	10928	NAV3	GO:0005515;GO:0005524;GO:0007026;GO:0008017;GO:0016887;GO:0022008;GO:0030336;GO:0031116;GO:0032703;GO:1990752	K23919	-	417869	7844	neuron navigator 3 isoform X1 [Gallus gallus]	GO:0007026//negative regulation of microtubule depolymerization;GO:0022008//neurogenesis;GO:0030336//negative regulation of cell migration;GO:0031116//positive regulation of microtubule polymerization;GO:0032703//negative regulation of interleukin-2 production;	GO:1990752//microtubule end;	GO:0005515//protein binding;GO:0005524//ATP binding;GO:0008017//microtubule binding;GO:0016887//ATP hydrolysis activity;	-
XM_004947064.3	33.82	0.21	0	0	49.62	0.32	0	0	0	0	0	0	419207	NC_006107.5	5764172	5829795	-	9903	ZMYND8	GO:0003714;GO:0005515;GO:0005634;GO:0005654;GO:0005737;GO:0005794;GO:0006355;GO:0008270;GO:0019904;GO:0030336;GO:0035064;GO:0070577	K24630	-	419207	3357	protein kinase C-binding protein 1 isoform X1 [Gallus gallus]	GO:0006355//regulation of transcription, DNA-templated;GO:0030336//negative regulation of cell migration;	GO:0005634//nucleus;GO:0005654//nucleoplasm;GO:0005737//cytoplasm;GO:0005794//Golgi apparatus;	GO:0003714//transcription corepressor activity;GO:0005515//protein binding;GO:0008270//zinc ion binding;GO:0019904//protein domain specific binding;GO:0035064//methylated histone binding;GO:0070577//lysine-acetylated histone binding;	-
XM_025141481.1	31.85	0.46	37.77	0.55	13.64	0.2	0	0	0	0	0	0	417283	NC_006104.5	1046242	1266615	-	5604	EXD3	GO:0003676;GO:0006139;GO:0008408	-	-	417283	50475	exonuclease mut-7 homolog isoform X1 [Gallus gallus]	GO:0006139//nucleobase-containing compound metabolic process;	-	GO:0003676//nucleic acid binding;GO:0008408//3'-5' exonuclease activity;	-
XM_025148435.1	21.55	0.27	25.38	0.31	37.32	0.47	0	0	0	0	0	0	420554	NC_006089.5	22652717	22674966	-	4368	PEX1	GO:0005524;GO:0005737;GO:0005777;GO:0005778;GO:0005829;GO:0006625;GO:0007031;GO:0008022;GO:0016558;GO:0016887;GO:0044877;GO:0060152	K13338	-	420554	7155	peroxisome biogenesis factor 1 isoform X1 [Gallus gallus]	GO:0006625//protein targeting to peroxisome;GO:0007031//peroxisome organization;GO:0016558//protein import into peroxisome matrix;GO:0060152//microtubule-based peroxisome localization;	GO:0005737//cytoplasm;GO:0005777//peroxisome;GO:0005778//peroxisomal membrane;GO:0005829//cytosol;	GO:0005524//ATP binding;GO:0008022//protein C-terminus binding;GO:0016887//ATP hydrolysis activity;GO:0044877//protein-containing complex binding;	ko04146(Peroxisome)
XM_015278289.2	149.72	1.54	67.33	0.69	44.98	0.47	38.42	0.4	0	0	0	0	422297	NC_006091.5	11177104	11197195	+	5324	VAMP7	GO:0000149;GO:0005484;GO:0005737;GO:0005764;GO:0005765;GO:0005768;GO:0005783;GO:0005789;GO:0005794;GO:0005802;GO:0005886;GO:0006887;GO:0006888;GO:0006906;GO:0006911;GO:0008333;GO:0015031;GO:0016020;GO:0016021;GO:0016192;GO:0017156;GO:0030027;GO:0030054;GO:0030141;GO:0030658;GO:0030667;GO:0030670;GO:0031091;GO:0031143;GO:0031201;GO:0031410;GO:0031902;GO:0035577;GO:0043005;GO:0043231;GO:0043308;GO:…	K08515	-	422297	5637	vesicle-associated membrane protein 7 [Gallus gallus]	GO:0006887//exocytosis;GO:0006888//endoplasmic reticulum to Golgi vesicle-mediated transport;GO:0006906//vesicle fusion;GO:0006911//phagocytosis, engulfment;GO:0008333//endosome to lysosome transport;GO:0015031//protein transport;GO:0016192//vesicle-mediated transport;GO:0017156//calcium-ion regulated exocytosis;GO:0043308//eosinophil degranulation;GO:0043312//neutrophil degranulation;GO:0043320/…	GO:0005737//cytoplasm;GO:0005764//lysosome;GO:0005765//lysosomal membrane;GO:0005768//endosome;GO:0005783//endoplasmic reticulum;GO:0005789//endoplasmic reticulum membrane;GO:0005794//Golgi apparatus;GO:0005802//trans-Golgi network;GO:0005886//plasma membrane;GO:0016020//membrane;GO:0016021//integral component of membrane;GO:0030027//lamellipodium;GO:0030054//cell junction;GO:0030141//secretory g…	GO:0000149//SNARE binding;GO:0005484//SNAP receptor activity;	ko04130(SNARE interactions in vesicular transport)
XM_015282548.2	418.78	2.99	272.96	1.94	414.46	2.99	97.75	0.71	206.66	1.53	202.42	1.47	421049	NC_006089.5	98930857	99392027	-	7377	PTPRM	GO:0001937;GO:0004725;GO:0005001;GO:0005515;GO:0005737;GO:0005886;GO:0005911;GO:0005912;GO:0006470;GO:0007156;GO:0007165;GO:0010596;GO:0010842;GO:0016020;GO:0016311;GO:0016525;GO:0016791;GO:0030027;GO:0031175;GO:0031290;GO:0042493;GO:0042802;GO:0045296;GO:0048471	K05693	[EC:3.1.3.48]	421049	51391	receptor-type tyrosine-protein phosphatase mu isoform X1 [Gallus gallus]	GO:0001937//negative regulation of endothelial cell proliferation;GO:0006470//protein dephosphorylation;GO:0007156//homophilic cell adhesion via plasma membrane adhesion molecules;GO:0007165//signal transduction;GO:0010596//negative regulation of endothelial cell migration;GO:0010842//retina layer formation;GO:0016311//dephosphorylation;GO:0016525//negative regulation of angiogenesis;GO:0031175//…	GO:0005737//cytoplasm;GO:0005886//plasma membrane;GO:0005911//cell-cell junction;GO:0005912//adherens junction;GO:0016020//membrane;GO:0030027//lamellipodium;GO:0048471//perinuclear region of cytoplasm;	GO:0004725//protein tyrosine phosphatase activity;GO:0005001//transmembrane receptor protein tyrosine phosphatase activity;GO:0005515//protein binding;GO:0016791//phosphatase activity;GO:0042802//identical protein binding;GO:0045296//cadherin binding;	ko04520(Adherens junction);ko04514(Cell adhesion molecules)
XM_416489.6	30.02	0.37	88.23	1.08	74.18	0.92	0	0	17.18	0.22	0	0	418264	NC_006088.5	75024940	75040594	-	4516	PARP11	GO:0003950	K15259	[EC:2.4.2.30]	418264	10681	poly [ADP-ribose] polymerase 11 isoform X1 [Gallus gallus]	-	-	GO:0003950//NAD+ ADP-ribosyltransferase activity;	-
XM_025150534.1	208.47	2.36	39.27	0.44	12.96	0.15	0	0	0	0	0.59	0.01	373923	NC_006092.5	23040015	23094796	+	11118	CELF1	GO:0000381;GO:0003676;GO:0003723;GO:0003729;GO:0003730;GO:0005634;GO:0005654;GO:0005737;GO:0006376;GO:0007286;GO:0010494;GO:0010628;GO:0010629;GO:0010942;GO:0016441;GO:0021987;GO:0031369;GO:0036002;GO:0040018;GO:0042835;GO:0043484;GO:0050727;GO:0097356	K13207	-	373923	48959	CUGBP Elav-like family member 1 isoform X1 [Gallus gallus]	GO:0000381//regulation of alternative mRNA splicing, via spliceosome;GO:0006376//mRNA splice site selection;GO:0007286//spermatid development;GO:0010628//positive regulation of gene expression;GO:0010629//negative regulation of gene expression;GO:0010942//positive regulation of cell death;GO:0016441//posttranscriptional gene silencing;GO:0021987//cerebral cortex development;GO:0040018//positive r…	GO:0005634//nucleus;GO:0005654//nucleoplasm;GO:0005737//cytoplasm;GO:0010494//cytoplasmic stress granule;GO:0097356//perinucleolar compartment;	GO:0003676//nucleic acid binding;GO:0003723//RNA binding;GO:0003729//mRNA binding;GO:0003730//mRNA 3'-UTR binding;GO:0031369//translation initiation factor binding;GO:0036002//pre-mRNA binding;GO:0042835//BRE binding;	-
XM_004942684.3	91.74	0.75	97.19	0.79	127.54	1.05	27.3	0.23	23.19	0.2	8.71	0.07	424116	NC_006094.5	13916604	14102810	+	11234	PDE1A	GO:0004114;GO:0007165;GO:0008081;GO:0048101	K13755	[EC:3.1.4.17]	424116	6747	calcium/calmodulin-dependent 3',5'-cyclic nucleotide phosphodiesterase 1A isoform X1 [Gallus gallus]	GO:0007165//signal transduction;	-	GO:0004114//3',5'-cyclic-nucleotide phosphodiesterase activity;GO:0008081//phosphoric diester hydrolase activity;GO:0048101//calcium- and calmodulin-regulated 3',5'-cyclic-GMP phosphodiesterase activity;	ko04020(Calcium signaling pathway);ko00230(Purine metabolism)
XM_004938266.2	49.25	0.49	0	0	34.5	0.34	0	0	0	0	0	0	769280	NC_006088.5	86385135	86425479	-	5538	SENP7	GO:0005634;GO:0006508;GO:0008234	K08596	[EC:3.4.22.68]	769280	11409	sentrin-specific protease 7 isoform X1 [Gallus gallus]	GO:0006508//proteolysis;	GO:0005634//nucleus;	GO:0008234//cysteine-type peptidase activity;	-
XM_004935459.3	51.6	3.07	30.73	1.82	0	0	0	0	0	0	0	0	421504	NC_006090.5	35797595	35799581	+	987	MAP1LC3C	GO:0005776;GO:0006914;GO:0009267;GO:0016236;GO:0031625;GO:0032527;GO:0035973;GO:0036464;GO:0097352	K10435	-	421504	8165	microtubule-associated proteins 1A/1B light chain 3C isoform X1 [Gallus gallus]	GO:0006914//autophagy;GO:0009267//cellular response to starvation;GO:0016236//macroautophagy;GO:0032527//protein exit from endoplasmic reticulum;GO:0035973//aggrephagy;GO:0097352//autophagosome maturation;	GO:0005776//autophagosome;GO:0036464//cytoplasmic ribonucleoprotein granule;	GO:0031625//ubiquitin protein ligase binding;	ko04621(NOD-like receptor signaling pathway);ko04371(Apelin signaling pathway);ko04216(Ferroptosis);ko04140(Autophagy - animal);ko04137(Mitophagy - animal)
XM_015284011.2	33.62	0.82	22.78	0.56	25.6	0.63	0	0	0	0	0	0	395517	NC_006090.5	56337006	56350728	-	2173	TBPL1	GO:0000979;GO:0001675;GO:0003677;GO:0005634;GO:0005672;GO:0005737;GO:0006235;GO:0006352;GO:0006366;GO:0007283;GO:0007289;GO:0016251;GO:0140223	K03120	-	395517	10450	TATA box-binding protein-like protein 1 [Gallus gallus]	GO:0001675//acrosome assembly;GO:0006235//dTTP biosynthetic process;GO:0006352//DNA-templated transcription, initiation;GO:0006366//transcription by RNA polymerase II;GO:0007283//spermatogenesis;GO:0007289//spermatid nucleus differentiation;	GO:0005634//nucleus;GO:0005672//transcription factor TFIIA complex;GO:0005737//cytoplasm;	GO:0000979//RNA polymerase II core promoter sequence-specific DNA binding;GO:0003677//DNA binding;GO:0016251//RNA polymerase II general transcription initiation factor activity;GO:0140223//general transcription initiation factor activity;	ko03022(Basal transcription factors)
XM_015299815.2	134.47	3.06	66.38	1.5	10.26	0.24	0	0	0	0	10.65	0.25	420090	NC_006115.5	1746737	1763012	+	4409	ACSBG2	GO:0004467;GO:0005737;GO:0005739;GO:0005829;GO:0006631;GO:0047617;GO:0047676	K15013	[EC:6.2.1.3]	420090	51178	long-chain-fatty-acid--CoA ligase ACSBG2 isoform X1 [Gallus gallus]	GO:0006631//fatty acid metabolic process;	GO:0005737//cytoplasm;GO:0005739//mitochondrion;GO:0005829//cytosol;	GO:0004467//long-chain fatty acid-CoA ligase activity;GO:0047617//acyl-CoA hydrolase activity;GO:0047676//arachidonate-CoA ligase activity;	ko04920(Adipocytokine signaling pathway);ko03320(PPAR signaling pathway);ko00071(Fatty acid degradation);ko00061(Fatty acid biosynthesis)
XM_418783.6	388	3.19	266.1	2.18	385	3.19	156.47	1.31	166.82	1.42	145.12	1.21	420683	NC_006089.5	41435464	41464675	-	6419	CAPN7	GO:0004175;GO:0004198;GO:0005813;GO:0005829;GO:0006508;GO:0010634;GO:0090541;GO:0097264	K08576	[EC:3.4.22.-]	420683	8782	calpain-7 isoform X1 [Gallus gallus]	GO:0006508//proteolysis;GO:0010634//positive regulation of epithelial cell migration;GO:0097264//self proteolysis;	GO:0005813//centrosome;GO:0005829//cytosol;	GO:0004175//endopeptidase activity;GO:0004198//calcium-dependent cysteine-type endopeptidase activity;GO:0090541//MIT domain binding;	-
XM_025153954.1	1.72	0.02	129.82	1.58	28.22	0.35	0	0	0	0	0	0	415568	NC_006097.5	19914443	19935213	-	4459	TLE3	GO:0005515;GO:0005634;GO:0005654;GO:0006355;GO:1990907	K04497	-	415568	6155	transducin-like enhancer protein 3 isoform X1 [Gallus gallus]	GO:0006355//regulation of transcription, DNA-templated;	GO:0005634//nucleus;GO:0005654//nucleoplasm;GO:1990907//beta-catenin-TCF complex;	GO:0005515//protein binding;	ko04330(Notch signaling pathway);ko04310(Wnt signaling pathway)
XM_015294663.2	53.74	2.67	0	0	27.8	1.39	0	0	0	0	0	0	416404	NC_006101.5	13580817	13582729	+	1204	FAM173A	GO:0005739;GO:0008168;GO:0016020;GO:0016021;GO:0016279;GO:0016740;GO:0018022;GO:0018023;GO:0031966;GO:0032259	-	-	416404	14542	protein N-lysine methyltransferase FAM173A isoform 1 [Gallus gallus]	GO:0018022//peptidyl-lysine methylation;GO:0018023//peptidyl-lysine trimethylation;GO:0032259//methylation;	GO:0005739//mitochondrion;GO:0016020//membrane;GO:0016021//integral component of membrane;GO:0031966//mitochondrial membrane;	GO:0008168//methyltransferase activity;GO:0016279//protein-lysine N-methyltransferase activity;GO:0016740//transferase activity;	-
XM_025142437.1	51.08	0.29	0	0	31	0.18	0	0	0	0	0	0	419172	NC_006107.5	3826903	3937291	+	9339	DHX35	GO:0001701;GO:0004386;GO:0071013	K13117	[EC:3.6.4.13]	419172	2671	probable ATP-dependent RNA helicase DHX35 isoform X1 [Gallus gallus]	GO:0001701//in utero embryonic development;	GO:0071013//catalytic step 2 spliceosome;	GO:0004386//helicase activity;	-
XM_421392.6	359.3	3.76	334.68	3.48	238.37	2.52	203.22	2.17	86.27	0.93	111.32	1.18	423487	NC_006092.5	50686130	50750180	-	5910	PPP1R13B	GO:0005515;GO:0005634;GO:0005654;GO:0005829;GO:0005886;GO:0006915;GO:0008134;GO:0045786;GO:0072332	K17554	-	423487	8775	apoptosis-stimulating of p53 protein 1 isoform X1 [Gallus gallus]	GO:0006915//apoptotic process;GO:0045786//negative regulation of cell cycle;GO:0072332//intrinsic apoptotic signaling pathway by p53 class mediator;	GO:0005634//nucleus;GO:0005654//nucleoplasm;GO:0005829//cytosol;GO:0005886//plasma membrane;	GO:0005515//protein binding;GO:0008134//transcription factor binding;	-
XM_015275736.2	84.63	0.98	160.18	1.85	123.64	1.45	0	0	82.22	0.99	0.56	0.01	417728	NC_006088.5	12579701	12642458	-	5767	PHTF2	GO:0005783	-	-	417728	50581	putative homeodomain transcription factor 2 isoform X1 [Gallus gallus]	-	GO:0005783//endoplasmic reticulum;	-	-
XM_015282199.1	160.12	1.47	220.9	2.02	189.27	1.75	0	0	93.29	0.89	92.25	0.86	420905	NC_006089.5	68131122	68176727	-	5937	ZCCHC2	GO:0003676;GO:0005737;GO:0008270;GO:0035091	K22700	-	420905	9762	zinc finger CCHC domain-containing protein 2 isoform X1 [Gallus gallus]	-	GO:0005737//cytoplasm;	GO:0003676//nucleic acid binding;GO:0008270//zinc ion binding;GO:0035091//phosphatidylinositol binding;	-
XM_015285598.1	111.51	1.46	92.09	1.2	124.42	1.64	22.35	0.3	24.75	0.33	19.14	0.25	422719	NC_006091.5	61097188	61240073	-	8350	SORBS2	GO:0005515;GO:0005737;GO:0005925;GO:0007015;GO:0016020	K23708	-	422719	10100	sorbin and SH3 domain-containing protein 2 isoform X6 [Gallus gallus]	GO:0007015//actin filament organization;	GO:0005737//cytoplasm;GO:0005925//focal adhesion;GO:0016020//membrane;	GO:0005515//protein binding;	-
XM_015280460.2	30.49	0.28	50.6	0.45	0	0	0	0	0	0	0	0	427276	NC_006127.5	50056215	50109140	-	6200	PPIP5K2	GO:0000828;GO:0000829;GO:0005524;GO:0005829;GO:0033857	K13024	[EC:2.7.4.24]	427276	11360	inositol hexakisphosphate and diphosphoinositol-pentakisphosphate kinase 2 isoform X1 [Gallus gallus]	-	GO:0005829//cytosol;	GO:0000828//inositol hexakisphosphate kinase activity;GO:0000829//inositol heptakisphosphate kinase activity;GO:0005524//ATP binding;GO:0033857//diphosphoinositol-pentakisphosphate kinase activity;	ko04070(Phosphatidylinositol signaling system)
XM_015289060.2	245.53	4.77	227.47	4.39	297.18	5.82	101.83	2.01	148.1	2.97	51.51	1.02	423953	NC_006093.5	33155092	33192875	+	5240	ZRANB1	GO:0004843;GO:0005634;GO:0005654;GO:0005737;GO:0005829;GO:0007010;GO:0016477;GO:0022604;GO:0030177;GO:0035523;GO:0043231;GO:0070530;GO:0070536;GO:0071947;GO:1990168	K11862	[EC:3.4.19.12]	423953	16332	ubiquitin thioesterase ZRANB1 [Gallus gallus]	GO:0007010//cytoskeleton organization;GO:0016477//cell migration;GO:0022604//regulation of cell morphogenesis;GO:0030177//positive regulation of Wnt signaling pathway;GO:0035523//protein K29-linked deubiquitination;GO:0070536//protein K63-linked deubiquitination;GO:0071947//protein deubiquitination involved in ubiquitin-dependent protein catabolic process;GO:1990168//protein K33-linked deubiquiti…	GO:0005634//nucleus;GO:0005654//nucleoplasm;GO:0005737//cytoplasm;GO:0005829//cytosol;GO:0043231//intracellular membrane-bounded organelle;	GO:0004843//thiol-dependent deubiquitinase;GO:0070530//K63-linked polyubiquitin modification-dependent protein binding;	-
XM_015274758.2	17.49	0.25	39.21	0.55	25.16	0.36	0	0	0	0	0	0	418789	NC_006088.5	147410973	147448715	+	3761	DZIP1	GO:0005634;GO:0005654;GO:0005737;GO:0005814;GO:0005829;GO:0007224;GO:0007281;GO:0033365;GO:0034451;GO:0036064;GO:0043393;GO:0044782;GO:0045184;GO:0045724;GO:0051220;GO:0060271;GO:0061512;GO:0097539	K16470	-	418789	12679	zinc finger protein DZIP1 isoform X1 [Gallus gallus]	GO:0007224//smoothened signaling pathway;GO:0007281//germ cell development;GO:0033365//protein localization to organelle;GO:0043393//regulation of protein binding;GO:0044782//cilium organization;GO:0045184//establishment of protein localization;GO:0045724//positive regulation of cilium assembly;GO:0051220//cytoplasmic sequestering of protein;GO:0060271//cilium assembly;GO:0061512//protein localiz…	GO:0005634//nucleus;GO:0005654//nucleoplasm;GO:0005737//cytoplasm;GO:0005814//centriole;GO:0005829//cytosol;GO:0034451//centriolar satellite;GO:0036064//ciliary basal body;GO:0097539//ciliary transition fiber;	-	-
XM_004935443.3	130.13	2.61	196.58	3.93	181.96	3.69	73.25	1.5	48.13	1	32.32	0.66	421498	NC_006090.5	35216681	35324714	-	10586	SDCCAG8	GO:0005813;GO:0007098	K16488	-	421498	8141	serologically defined colon cancer antigen 8 isoform X1 [Gallus gallus]	GO:0007098//centrosome cycle;	GO:0005813//centrosome;	-	-
NM_205396.1	87.85	2.82	145.64	4.65	108.88	3.52	23.92	0.78	22.21	0.74	27.31	0.89	396361	NC_006089.5	50568700	50587618	-	5687	INHBA	GO:0000082;GO:0001541;GO:0001707;GO:0001942;GO:0002244;GO:0005102;GO:0005125;GO:0005179;GO:0005576;GO:0005615;GO:0006357;GO:0007050;GO:0008083;GO:0008285;GO:0008584;GO:0010628;GO:0010862;GO:0017046;GO:0021773;GO:0030308;GO:0032270;GO:0032924;GO:0035987;GO:0042476;GO:0042493;GO:0042541;GO:0042701;GO:0042802;GO:0043509;GO:0043512;GO:0045648;GO:0045786;GO:0045893;GO:0045944;GO:0046880;GO:0048333;GO:…	K04667	-	396361	9365	inhibin beta A chain precursor [Gallus gallus]	GO:0000082//G1/S transition of mitotic cell cycle;GO:0001541//ovarian follicle development;GO:0001707//mesoderm formation;GO:0001942//hair follicle development;GO:0002244//hematopoietic progenitor cell differentiation;GO:0006357//regulation of transcription by RNA polymerase II;GO:0007050//regulation of cell cycle;GO:0008285//negative regulation of cell population proliferation;GO:0008584//male g…	GO:0005576//extracellular region;GO:0005615//extracellular space;GO:0043509//activin A complex;GO:0043512//inhibin A complex;GO:0048471//perinuclear region of cytoplasm;	GO:0005102//signaling receptor binding;GO:0005125//cytokine activity;GO:0005179//hormone activity;GO:0008083//growth factor activity;GO:0017046//peptide hormone binding;GO:0042802//identical protein binding;GO:0070699//type II activin receptor binding;	ko04350(TGF-beta signaling pathway);ko04060(Cytokine-cytokine receptor interaction)
XM_424482.6	1104.44	5.75	712.19	3.69	535.15	2.81	2.14	0.01	528.31	2.84	237.36	1.26	426874	NC_008465.4	5642719	5706387	-	10215	DIP2B	GO:0005634;GO:0005737;GO:0030424;GO:0030425;GO:0030517;GO:0043014;GO:0043204;GO:2000758	K24908	-	426874	4607	disco-interacting protein 2 homolog B isoform X1 [Gallus gallus]	GO:0030517//negative regulation of axon extension;GO:2000758//positive regulation of peptidyl-lysine acetylation;	GO:0005634//nucleus;GO:0005737//cytoplasm;GO:0030424//axon;GO:0030425//dendrite;GO:0043204//perikaryon;	GO:0043014//alpha-tubulin binding;	-
XM_015275250.2	60.66	1.04	86.68	1.47	63.25	1.09	23.85	0.41	0	0	0	0	416784	NC_006102.5	1557612	1575120	+	4955	TANGO2	GO:0005794	-	-	416784	1460	transport and Golgi organization protein 2 homolog [Gallus gallus]	-	GO:0005794//Golgi apparatus;	-	-
XM_004941628.2	227.92	1.91	38.69	0.32	0	0	0	0	0	0	0	0	423217	NC_006092.5	25076780	25116010	-	6718	RPAP1	GO:0006366	K20826	-	423217	6547	RNA polymerase II-associated protein 1 isoform X1 [Gallus gallus]	GO:0006366//transcription by RNA polymerase II;	-	-	-
XM_015279448.2	84.76	0.83	39.2	0.38	36.3	0.36	11.18	0.11	0	0	0.35	0	417175	NC_006104.5	6517904	6533690	+	5547	POMT1	GO:0000030;GO:0001669;GO:0005789;GO:0006493;GO:0016020;GO:0016529;GO:0030198;GO:0035269	K00728	[EC:2.4.1.109]	417175	2747	protein O-mannosyl-transferase 1 [Gallus gallus]	GO:0006493//protein O-linked glycosylation;GO:0030198//extracellular matrix organization;GO:0035269//protein O-linked mannosylation;	GO:0001669//acrosomal vesicle;GO:0005789//endoplasmic reticulum membrane;GO:0016020//membrane;GO:0016529//sarcoplasmic reticulum;	GO:0000030//mannosyltransferase activity;	ko00515(Mannose type O-glycan biosynthesis);ko00514(Other types of O-glycan biosynthesis)
NM_001001755.1	0	0	48.87	0.73	31.46	0.47	0	0	0	0	0	0	414837	NC_006090.5	41432031	41466039	+	6101	THBS2	GO:0005509;GO:0005515;GO:0005576;GO:0005604;GO:0007155;GO:0016525;GO:0031012;GO:0031091	K04659	-	414837	49928	thrombospondin-2 isoform X1 [Gallus gallus]	GO:0007155//cell adhesion;GO:0016525//negative regulation of angiogenesis;	GO:0005576//extracellular region;GO:0005604//basement membrane;GO:0031012//extracellular matrix;GO:0031091//platelet alpha granule;	GO:0005509//calcium ion binding;GO:0005515//protein binding;	ko04512(ECM-receptor interaction);ko04510(Focal adhesion);ko04145(Phagosome)
XM_015283656.1	0	0	48.87	0.48	30.79	0.31	0	0	0	0	0	0	421355	NC_006090.5	19837378	19941803	+	5744	GPATCH2	GO:0003676;GO:0010923;GO:0016607	K17569	-	421355	7329	G patch domain-containing protein 2 [Gallus gallus]	GO:0010923//negative regulation of phosphatase activity;	GO:0016607//nuclear speck;	GO:0003676//nucleic acid binding;	-
XM_015294574.2	83.72	1.36	58.99	0.95	53.35	0.88	0	0	3.35	0.06	16.81	0.28	416632	NC_006101.5	9393892	9456881	-	9549	CLEC16A	GO:0005770;GO:0005794;GO:0005829;GO:0008333;GO:0009267;GO:0016021;GO:0016197;GO:0031982;GO:0036020;GO:1901096;GO:1901097;GO:1904263;GO:1904766	K19513	-	416632	5415	protein CLEC16A isoform X1 [Gallus gallus]	GO:0008333//endosome to lysosome transport;GO:0009267//cellular response to starvation;GO:0016197//endosomal transport;GO:1901096//regulation of autophagosome maturation;GO:1901097//negative regulation of autophagosome maturation;GO:1904263//positive regulation of TORC1 signaling;GO:1904766//negative regulation of macroautophagy by TORC1 signaling;	GO:0005770//late endosome;GO:0005794//Golgi apparatus;GO:0005829//cytosol;GO:0016021//integral component of membrane;GO:0031982//vesicle;GO:0036020//endolysosome membrane;	-	-
XM_004940827.3	76.12	0.95	0.04	0	103.41	1.3	0	0	0	0	9.57	0.12	422360	NC_006091.5	15571397	15644314	-	9363	STAG2	GO:0000785;GO:0007062;GO:0008278;GO:0016363;GO:0090307;GO:0097431	K06671	-	422360	51718	cohesin subunit SA-2 isoform X1 [Gallus gallus]	GO:0007062//sister chromatid cohesion;GO:0090307//mitotic spindle assembly;	GO:0000785//chromatin;GO:0008278//cohesin complex;GO:0016363//nuclear matrix;GO:0097431//mitotic spindle pole;	-	ko04110(Cell cycle)
XM_015276782.2	103.33	1.2	62.79	0.72	108.06	1.26	23.11	0.27	22.66	0.27	0	0	374244	NC_006088.5	43425751	43483118	-	5630	ATP2B1	GO:0000166;GO:0001772;GO:0001818;GO:0003056;GO:0005388;GO:0005524;GO:0005654;GO:0005886;GO:0006874;GO:0008217;GO:0015085;GO:0016020;GO:0016021;GO:0016323;GO:0030501;GO:0051480;GO:0051481;GO:0051928;GO:0070588;GO:0098978;GO:0098982;GO:1900076;GO:1905056;GO:1990034	K05850	[EC:7.2.2.10]	374244	49100	plasma membrane calcium-transporting ATPase 1 isoform X5 [Gallus gallus]	GO:0001818//negative regulation of cytokine production;GO:0003056//regulation of vascular associated smooth muscle contraction;GO:0006874//cellular calcium ion homeostasis;GO:0008217//regulation of blood pressure;GO:0030501//positive regulation of bone mineralization;GO:0051480//regulation of cytosolic calcium ion concentration;GO:0051481//negative regulation of cytosolic calcium ion concentratio…	GO:0001772//immunological synapse;GO:0005654//nucleoplasm;GO:0005886//plasma membrane;GO:0016020//membrane;GO:0016021//integral component of membrane;GO:0016323//basolateral plasma membrane;GO:0098978//glutamatergic synapse;GO:0098982//GABA-ergic synapse;	GO:0000166//nucleotide binding;GO:0005388//P-type calcium transporter activity;GO:0005524//ATP binding;GO:0015085//calcium ion transmembrane transporter activity;GO:1905056//P-type calcium transporter activity involved in regulation of presynaptic cytosolic calcium ion concentration;	ko04261(Adrenergic signaling in cardiomyocytes);ko04020(Calcium signaling pathway)
XM_025149453.1	97.32	0.83	112.04	0.95	153.64	1.32	57.71	0.5	0	0	25.33	0.22	373967	NC_006091.5	74981753	75225786	-	6661	SLIT2	GO:0001657;GO:0001933;GO:0002042;GO:0002689;GO:0005095;GO:0005509;GO:0005515;GO:0005615;GO:0005737;GO:0007411;GO:0008045;GO:0008201;GO:0010593;GO:0010596;GO:0014912;GO:0021836;GO:0021972;GO:0030308;GO:0030336;GO:0030837;GO:0031290;GO:0032870;GO:0035385;GO:0042802;GO:0042803;GO:0043065;GO:0043116;GO:0043237;GO:0043394;GO:0048495;GO:0048754;GO:0048846;GO:0050919;GO:0050929;GO:0051058;GO:0051414;GO:…	K06839	-	373967	48982	slit homolog 2 protein isoform X1 [Gallus gallus]	GO:0001657//ureteric bud development;GO:0001933//negative regulation of protein phosphorylation;GO:0002042//cell migration involved in sprouting angiogenesis;GO:0002689//negative regulation of leukocyte chemotaxis;GO:0007411//axon guidance;GO:0008045//motor neuron axon guidance;GO:0010593//negative regulation of lamellipodium assembly;GO:0010596//negative regulation of endothelial cell migration;…	GO:0005615//extracellular space;GO:0005737//cytoplasm;	GO:0005095//GTPase inhibitor activity;GO:0005509//calcium ion binding;GO:0005515//protein binding;GO:0008201//heparin binding;GO:0042802//identical protein binding;GO:0042803//protein homodimerization activity;GO:0043237//laminin-1 binding;GO:0043394//proteoglycan binding;GO:0048495//Roundabout binding;	-
XM_003642987.4	147	2.42	132	2.16	109	1.81	34	0.57	27	0.46	34	0.57	100858556	NC_006127.5	26043284	26048443	+	3216	DMRT2	GO:0000977;GO:0001228;GO:0003700;GO:0005634;GO:0006355;GO:0014807;GO:0043565;GO:0045944;GO:0048706;GO:2000287	K19489	-	100858556	64534	doublesex- and mab-3-related transcription factor 2 [Gallus gallus]	GO:0006355//regulation of transcription, DNA-templated;GO:0014807//regulation of somitogenesis;GO:0045944//positive regulation of transcription by RNA polymerase II;GO:0048706//embryonic skeletal system development;GO:2000287//positive regulation of myotome development;	GO:0005634//nucleus;	GO:0000977//RNA polymerase II transcription regulatory region sequence-specific DNA binding;GO:0001228//DNA-binding transcription activator activity, RNA polymerase II-specific;GO:0003700//DNA-binding transcription factor activity;GO:0043565//sequence-specific DNA binding;	-
XM_015290500.2	27.29	0.35	0	0	51.63	0.67	0	0	0	0	0	0	424419	NC_006095.5	6457270	6464661	+	4192	TOR1AIP2	GO:0001671;GO:0005783;GO:0007029;GO:0032781;GO:0051117;GO:0090435	K23001	-	424419	2948	torsin-1A-interacting protein 2 isoform X1 [Gallus gallus]	GO:0007029//endoplasmic reticulum organization;GO:0032781//positive regulation of ATP-dependent activity;GO:0090435//protein localization to nuclear envelope;	GO:0005783//endoplasmic reticulum;	GO:0001671//ATPase activator activity;GO:0051117//ATPase binding;	-
XM_015280921.2	117.59	1.87	98.36	1.56	143.4	2.3	31.58	0.51	25.12	0.41	24.78	0.4	419072	NC_006088.5	197563781	197584851	+	5879	LCMT2	GO:0005515;GO:0008168;GO:0032259	K15451	-	419072	13023	tRNA wybutosine-synthesizing protein 4 isoform X1 [Gallus gallus]	GO:0032259//methylation;	-	GO:0005515//protein binding;GO:0008168//methyltransferase activity;	-
XM_025141325.1	0	0	52.4	0.51	26.75	0.26	0	0	0	0	0	0	417102	NC_006104.5	9320443	9497672	-	5488	DENND1A	GO:0005085;GO:0005654;GO:0005829;GO:0006897;GO:0017124;GO:0030136;GO:0030425;GO:0030665;GO:0031267;GO:0032266;GO:0032456;GO:0032483;GO:0043025;GO:0043231;GO:0043547;GO:0045202;GO:0048488;GO:1901981	K20160	-	417102	782	DENN domain-containing protein 1A isoform X1 [Gallus gallus]	GO:0006897//endocytosis;GO:0032456//endocytic recycling;GO:0032483//regulation of Rab protein signal transduction;GO:0043547//positive regulation of GTPase activity;GO:0048488//synaptic vesicle endocytosis;	GO:0005654//nucleoplasm;GO:0005829//cytosol;GO:0030136//clathrin-coated vesicle;GO:0030425//dendrite;GO:0030665//clathrin-coated vesicle membrane;GO:0043025//neuronal cell body;GO:0043231//intracellular membrane-bounded organelle;GO:0045202//synapse;	GO:0005085//guanyl-nucleotide exchange factor activity;GO:0017124//SH3 domain binding;GO:0031267//small GTPase binding;GO:0032266//phosphatidylinositol-3-phosphate binding;GO:1901981//phosphatidylinositol phosphate binding;	-
XM_015295931.2	147.1	1.33	262.1	2.35	136.1	1.24	54.44	0.5	71.28	0.66	51.23	0.47	417472	NC_006106.5	800543	844568	-	7719	MTMR4	GO:0004438;GO:0004721;GO:0004722;GO:0004725;GO:0005737;GO:0006470;GO:0007179;GO:0016020;GO:0016311;GO:0016791;GO:0035335;GO:0046872	K18082	-	417472	705	myotubularin-related protein 4 isoform X1 [Gallus gallus]	GO:0006470//protein dephosphorylation;GO:0007179//transforming growth factor beta receptor signaling pathway;GO:0016311//dephosphorylation;GO:0035335//peptidyl-tyrosine dephosphorylation;	GO:0005737//cytoplasm;GO:0016020//membrane;	GO:0004438//phosphatidylinositol-3-phosphatase activity;GO:0004721//phosphoprotein phosphatase activity;GO:0004722//protein serine/threonine phosphatase activity;GO:0004725//protein tyrosine phosphatase activity;GO:0016791//phosphatase activity;GO:0046872//metal ion binding;	ko04140(Autophagy - animal);ko04070(Phosphatidylinositol signaling system);ko00562(Inositol phosphate metabolism)
XM_025152396.1	130.81	2.22	158.78	2.68	125.72	2.15	66.41	1.15	42.68	0.75	0	0	424332	NC_006094.5	36683236	36708557	+	3303	45358	GO:0002643;GO:0005634;GO:0005829;GO:0005886;GO:0006513;GO:0008270;GO:0008284;GO:0019899;GO:0031624;GO:0042130;GO:0043130;GO:0043518;GO:0050821;GO:0051865;GO:0097371;GO:1901799;GO:1902166;GO:1902916;GO:1905524	K10662	[EC:2.3.2.27]	424332	9550	E3 ubiquitin-protein ligase MARCH7 isoform X1 [Gallus gallus]	GO:0002643//regulation of tolerance induction;GO:0006513//protein monoubiquitination;GO:0008284//positive regulation of cell population proliferation;GO:0042130//negative regulation of T cell proliferation;GO:0043518//negative regulation of DNA damage response, signal transduction by p53 class mediator;GO:0050821//protein stabilization;GO:0051865//protein autoubiquitination;GO:1901799//negative r…	GO:0005634//nucleus;GO:0005829//cytosol;GO:0005886//plasma membrane;	GO:0008270//zinc ion binding;GO:0019899//enzyme binding;GO:0031624//ubiquitin conjugating enzyme binding;GO:0043130//ubiquitin binding;GO:0097371//MDM2/MDM4 family protein binding;	-
XM_015283392.2	41.86	0.17	64.56	0.26	83.34	0.35	2.4	0.01	0	0	17.48	0.07	421244	NC_006090.5	3972005	4116729	+	17148	SLC24A3	GO:0005886;GO:0006811;GO:0006874;GO:0008273;GO:0016021;GO:0035725;GO:0055085;GO:0070588;GO:0071805;GO:0071944	K13751	-	421244	6404	sodium/potassium/calcium exchanger 3 isoform X3 [Gallus gallus]	GO:0006811//ion transport;GO:0006874//cellular calcium ion homeostasis;GO:0035725//sodium ion transmembrane transport;GO:0055085//transmembrane transport;GO:0070588//calcium ion transmembrane transport;GO:0071805//potassium ion transmembrane transport;	GO:0005886//plasma membrane;GO:0016021//integral component of membrane;GO:0071944//cell periphery;	GO:0008273//calcium, potassium:sodium antiporter activity;	-
XM_015294371.2	154	1.49	64.78	0.62	64.89	0.63	0	0	51.33	0.51	0	0	416486	NC_006101.5	4597226	4660908	-	5716	RNF216	GO:0005634;GO:0005654;GO:0005829;GO:0032648;GO:0043161;GO:0050691;GO:0070936	K11976	[EC:2.3.2.31]	416486	3426	E3 ubiquitin-protein ligase RNF216 [Gallus gallus]	GO:0032648//regulation of interferon-beta production;GO:0043161//proteasome-mediated ubiquitin-dependent protein catabolic process;GO:0050691//regulation of defense response to virus by host;GO:0070936//protein K48-linked ubiquitination;	GO:0005634//nucleus;GO:0005654//nucleoplasm;GO:0005829//cytosol;	-	-
XM_004941868.3	33.76	0.23	0	0	197.8	1.36	0	0	0	0	0	0	423410	NC_006092.5	44451122	44534851	-	7686	CCDC88C	GO:0001932;GO:0001965;GO:0003383;GO:0005085;GO:0005109;GO:0005515;GO:0005737;GO:0007264;GO:0016055;GO:0030054;GO:0030165;GO:0030705;GO:0031098;GO:0031648;GO:0035567;GO:0042802;GO:0043621;GO:0090090	K25811	-	423410	8143	protein Daple isoform X1 [Gallus gallus]	GO:0001932//regulation of protein phosphorylation;GO:0003383//apical constriction;GO:0007264//small GTPase mediated signal transduction;GO:0016055//Wnt signaling pathway;GO:0030705//cytoskeleton-dependent intracellular transport;GO:0031098//stress-activated protein kinase signaling cascade;GO:0031648//protein destabilization;GO:0035567//non-canonical Wnt signaling pathway;GO:0090090//negative reg…	GO:0005737//cytoplasm;GO:0030054//cell junction;	GO:0001965//G-protein alpha-subunit binding;GO:0005085//guanyl-nucleotide exchange factor activity;GO:0005109//frizzled binding;GO:0005515//protein binding;GO:0030165//PDZ domain binding;GO:0042802//identical protein binding;GO:0043621//protein self-association;	-
XM_015285595.1	48.49	0.52	78.88	0.85	51.07	0.56	5.99	0.07	8.53	0.09	1.09	0.01	422719	NC_006091.5	61097188	61240073	-	8350	SORBS2	GO:0005515;GO:0005737;GO:0005925;GO:0007015;GO:0016020	K23708	-	422719	10100	sorbin and SH3 domain-containing protein 2 isoform X6 [Gallus gallus]	GO:0007015//actin filament organization;	GO:0005737//cytoplasm;GO:0005925//focal adhesion;GO:0016020//membrane;	GO:0005515//protein binding;	-
NM_205411.1	195.67	5.62	87.68	2.51	136.48	3.96	44.32	1.3	29.01	0.86	38.63	1.13	396379	NC_006127.5	13648499	13665260	-	4418	HMGCS1	GO:0004421;GO:0006084;GO:0008299;GO:0010142;GO:0016746;GO:0042803	K01641	[EC:2.3.3.10]	396379	49779	hydroxymethylglutaryl-CoA synthase, cytoplasmic isoform X1 [Gallus gallus]	GO:0006084//acetyl-CoA metabolic process;GO:0008299//isoprenoid biosynthetic process;GO:0010142//farnesyl diphosphate biosynthetic process, mevalonate pathway;	-	GO:0004421//hydroxymethylglutaryl-CoA synthase activity;GO:0016746//acyltransferase activity;GO:0042803//protein homodimerization activity;	ko03320(PPAR signaling pathway);ko00900(Terpenoid backbone biosynthesis);ko00650(Butanoate metabolism);ko00280(Valine, leucine and isoleucine degradation)
XM_015284320.1	57.57	0.56	0	0	20.43	0.2	0	0	0	0	0	0	421579	NC_006090.5	45355723	45445266	-	6261	MAP3K4	GO:0000166;GO:0000186;GO:0001890;GO:0004672;GO:0004709;GO:0005524;GO:0005737;GO:0006468;GO:0010225;GO:0010468;GO:0019100;GO:0032212;GO:0035556;GO:0043507;GO:0051973;GO:0060718;GO:1900745;GO:1904355	K04428	[EC:2.7.11.25]	421579	14063	mitogen-activated protein kinase kinase kinase 4 isoform X1 [Gallus gallus]	GO:0000186//obsolete activation of MAPKK activity;GO:0001890//placenta development;GO:0006468//protein phosphorylation;GO:0010225//response to UV-C;GO:0010468//regulation of gene expression;GO:0019100//male germ-line sex determination;GO:0032212//positive regulation of telomere maintenance via telomerase;GO:0035556//intracellular signal transduction;GO:0043507//positive regulation of JUN kinase a…	GO:0005737//cytoplasm;	GO:0000166//nucleotide binding;GO:0004672//protein kinase activity;GO:0004709//MAP kinase kinase kinase activity;GO:0005524//ATP binding;	ko04912(GnRH signaling pathway);ko04010(MAPK signaling pathway)
XM_421789.5	203	0.84	130.57	0.54	221	0.93	68	0.29	55	0.24	61	0.26	423929	NC_006093.5	30987549	31154289	+	12614	GRK5	GO:0004672;GO:0004674;GO:0004703;GO:0005524;GO:0005829;GO:0005886;GO:0006468;GO:0007165;GO:0007217;GO:0008284;GO:0016607;GO:0031965;GO:0043066;GO:0045444;GO:0046777;GO:0047696;GO:0051726	K08291	[EC:2.7.11.16]	423929	7150	G protein-coupled receptor kinase 5 isoform X1 [Gallus gallus]	GO:0006468//protein phosphorylation;GO:0007165//signal transduction;GO:0007217//tachykinin receptor signaling pathway;GO:0008284//positive regulation of cell population proliferation;GO:0043066//negative regulation of apoptotic process;GO:0045444//fat cell differentiation;GO:0046777//protein autophosphorylation;GO:0051726//regulation of cell cycle;	GO:0005829//cytosol;GO:0005886//plasma membrane;GO:0016607//nuclear speck;GO:0031965//nuclear membrane;	GO:0004672//protein kinase activity;GO:0004674//protein serine/threonine kinase activity;GO:0004703//G protein-coupled receptor kinase activity;GO:0005524//ATP binding;GO:0047696//beta-adrenergic receptor kinase activity;	ko04144(Endocytosis)
XM_025152851.1	79.61	0.81	45.8	0.46	91.66	0.94	0	0	5.95	0.06	21.76	0.23	424545	NC_006095.5	17785587	17943285	-	8742	ADGRL2	GO:0004888;GO:0004930;GO:0005886;GO:0007166;GO:0007186;GO:0009617;GO:0016020;GO:0016021;GO:0030246;GO:0030424;GO:0050808;GO:0051965;GO:0098978;GO:0099055	K04593	-	424545	6736	adhesion G protein-coupled receptor L2 isoform X1 [Gallus gallus]	GO:0007166//cell surface receptor signaling pathway;GO:0007186//G protein-coupled receptor signaling pathway;GO:0009617//response to bacterium;GO:0050808//synapse organization;GO:0051965//positive regulation of synapse assembly;	GO:0005886//plasma membrane;GO:0016020//membrane;GO:0016021//integral component of membrane;GO:0030424//axon;GO:0098978//glutamatergic synapse;GO:0099055//integral component of postsynaptic membrane;	GO:0004888//transmembrane signaling receptor activity;GO:0004930//G protein-coupled receptor activity;GO:0030246//carbohydrate binding;	-
XM_420591.6	117.39	2.68	88.51	2.01	155	3.57	46.34	1.08	0	0	39	0.9	422635	NC_006091.5	49658331	49708196	-	5952	SEPT11	GO:0001725;GO:0005525;GO:0031105	K16939	-	422635	8720	septin-11 isoform X1 [Gallus gallus]	-	GO:0001725//stress fiber;GO:0031105//septin complex;	GO:0005525//GTP binding;	-
XM_015294057.2	262.29	2.87	256.38	2.79	374.74	4.14	38.85	0.43	171.98	1.94	179.03	1.99	416348	NC_006100.5	18524830	18547930	+	6126	RBM27	GO:0003676;GO:0006397;GO:0046872	K13193	-	416348	5673	RNA-binding protein 27 isoform X1 [Gallus gallus]	GO:0006397//mRNA processing;	-	GO:0003676//nucleic acid binding;GO:0046872//metal ion binding;	-
XM_015297221.2	50.39	0.43	27.36	0.23	0	0	0	0	0	0	0	0	419505	NC_006108.5	6172249	6207254	-	7165	ZBTB40	GO:0005515;GO:0005634;GO:0006974	K10512	-	419505	3549	zinc finger and BTB domain-containing protein 40 isoform X1 [Gallus gallus]	GO:0006974//cellular response to DNA damage stimulus;	GO:0005634//nucleus;	GO:0005515//protein binding;	-
XM_015292219.2	35.18	0.41	0	0	42.35	0.5	0	0	0	0	0	0	415560	NC_006097.5	19595274	19646271	-	4925	ITGA11	GO:0005518;GO:0005925;GO:0006929;GO:0007155;GO:0007160;GO:0007229;GO:0008305;GO:0033627;GO:0034681;GO:0038064;GO:0038065;GO:0098639	K06587	-	415560	6060	integrin alpha-11 isoform X1 [Gallus gallus]	GO:0006929//substrate-dependent cell migration;GO:0007155//cell adhesion;GO:0007160//cell-matrix adhesion;GO:0007229//integrin-mediated signaling pathway;GO:0033627//cell adhesion mediated by integrin;GO:0038065//collagen-activated signaling pathway;	GO:0005925//focal adhesion;GO:0008305//integrin complex;GO:0034681//integrin alpha11-beta1 complex;	GO:0005518//collagen binding;GO:0038064//collagen receptor activity;GO:0098639//collagen binding involved in cell-matrix adhesion;	ko04810(Regulation of actin cytoskeleton);ko04512(ECM-receptor interaction);ko04510(Focal adhesion)
XM_015276179.2	32.47	0.43	0	0	44.77	0.6	0	0	0	0	0	0	422467	NC_006091.5	31401140	31551734	-	4034	SLC10A7	GO:0000139;GO:0005783;GO:0005789;GO:0005794;GO:0005797;GO:0005801;GO:0005802;GO:0005886;GO:0006811;GO:0006814;GO:0006874;GO:0015125;GO:0015293;GO:0016020;GO:0016021;GO:0030210;GO:0031226;GO:0034436;GO:0048193;GO:0055085;GO:0060348	K14347	-	422467	7605	sodium/bile acid cotransporter 7 isoform X1 [Gallus gallus]	GO:0006811//ion transport;GO:0006814//sodium ion transport;GO:0006874//cellular calcium ion homeostasis;GO:0030210//heparin biosynthetic process;GO:0034436//glycoprotein transport;GO:0048193//Golgi vesicle transport;GO:0055085//transmembrane transport;GO:0060348//bone development;	GO:0000139//Golgi membrane;GO:0005783//endoplasmic reticulum;GO:0005789//endoplasmic reticulum membrane;GO:0005794//Golgi apparatus;GO:0005797//Golgi medial cisterna;GO:0005801//cis-Golgi network;GO:0005802//trans-Golgi network;GO:0005886//plasma membrane;GO:0016020//membrane;GO:0016021//integral component of membrane;GO:0031226//intrinsic component of plasma membrane;	GO:0015125//bile acid transmembrane transporter activity;GO:0015293//symporter activity;	-
XM_025141384.1	34.26	0.24	43.47	0.3	0	0	0	0	0	0	0	0	427751	NC_006104.5	9826120	9862556	+	7953	SCAI	GO:0003714;GO:0005634;GO:0005654;GO:0005737;GO:0006351;GO:0030336;GO:0031965;GO:0035024	-	-	427751	700	protein SCAI isoform X1 [Gallus gallus]	GO:0006351//transcription, DNA-templated;GO:0030336//negative regulation of cell migration;GO:0035024//negative regulation of Rho protein signal transduction;	GO:0005634//nucleus;GO:0005654//nucleoplasm;GO:0005737//cytoplasm;GO:0031965//nuclear membrane;	GO:0003714//transcription corepressor activity;	-
XM_025155312.1	0	0	18.09	0.18	64.34	0.63	0	0	0	0	0	0	416431	NC_006101.5	1344574	1363315	-	5930	USP42	-	K11855	[EC:3.4.19.12]	416431	2460	ubiquitin carboxyl-terminal hydrolase 42 [Gallus gallus]	-	-	-	-
XM_025141330.1	701.51	9.24	457.09	5.99	610.32	8.11	458.77	6.15	0	0	255.7	3.42	772371	NC_006104.5	9071742	9077545	-	4050	PDCL	GO:0005737;GO:0007601;GO:0008277;GO:0045880;GO:1902605	-	-	772371	869	phosducin-like protein [Gallus gallus]	GO:0007601//visual perception;GO:0008277//regulation of G protein-coupled receptor signaling pathway;GO:0045880//positive regulation of smoothened signaling pathway;GO:1902605//heterotrimeric G-protein complex assembly;	GO:0005737//cytoplasm;	-	-
XM_015288625.2	0	0	36.13	0.35	41.39	0.4	0	0	0	0	0	0	423826	NC_006093.5	22947289	22994640	+	6476	ENTPD1	GO:0000166;GO:0004382;GO:0005524;GO:0005886;GO:0009134;GO:0016020;GO:0016021;GO:0016787;GO:0017110;GO:0045134	K01510	[EC:3.6.1.5]	423826	52059	ectonucleoside triphosphate diphosphohydrolase 1 isoform X1 [Gallus gallus]	GO:0009134//nucleoside diphosphate catabolic process;	GO:0005886//plasma membrane;GO:0016020//membrane;GO:0016021//integral component of membrane;	GO:0000166//nucleotide binding;GO:0004382//guanosine-diphosphatase activity;GO:0005524//ATP binding;GO:0016787//hydrolase activity;GO:0017110//nucleoside-diphosphatase activity;GO:0045134//uridine-diphosphatase activity;	ko00240(Pyrimidine metabolism);ko00230(Purine metabolism)
XM_015283765.2	139.65	0.46	520.28	1.71	151.52	0.5	56.56	0.19	0	0	31.5	0.11	421463	NC_006090.5	31608223	31785711	-	16084	BIRC6	GO:0000922;GO:0001890;GO:0004842;GO:0004869;GO:0005768;GO:0005802;GO:0005815;GO:0006915;GO:0008284;GO:0016020;GO:0030496;GO:0032465;GO:0042127;GO:0043066;GO:0060711;GO:0060712;GO:0061631;GO:2001237	K10586	[EC:2.3.2.23]	421463	8006	baculoviral IAP repeat-containing protein 6 isoform X1 [Gallus gallus]	GO:0001890//placenta development;GO:0006915//apoptotic process;GO:0008284//positive regulation of cell population proliferation;GO:0032465//regulation of cytokinesis;GO:0042127//regulation of cell population proliferation;GO:0043066//negative regulation of apoptotic process;GO:0060711//labyrinthine layer development;GO:0060712//spongiotrophoblast layer development;GO:2001237//negative regulation …	GO:0000922//spindle pole;GO:0005768//endosome;GO:0005802//trans-Golgi network;GO:0005815//microtubule organizing center;GO:0016020//membrane;GO:0030496//midbody;	GO:0004842//ubiquitin-protein transferase activity;GO:0004869//cysteine-type endopeptidase inhibitor activity;GO:0061631//ubiquitin conjugating enzyme activity;	ko04120(Ubiquitin mediated proteolysis)
XM_004934516.3	250.22	1.14	158.67	0.72	340.4	1.56	71.05	0.33	109.15	0.51	121.49	0.56	770637	NC_006088.5	106735603	106774569	+	14258	SON	GO:0003676;GO:0003723;GO:0043484;GO:0051726	K23718	-	770637	4729	protein SON isoform X1 [Gallus gallus]	GO:0043484//regulation of RNA splicing;GO:0051726//regulation of cell cycle;	-	GO:0003676//nucleic acid binding;GO:0003723//RNA binding;	-
XM_004949276.3	93.81	0.77	42.84	0.35	84.76	0.7	0	0	0	0	30.33	0.25	415603	NC_006127.5	45836104	46034778	+	7143	MCC	GO:0005509;GO:0005634;GO:0005654;GO:0005737;GO:0005829;GO:0005886;GO:0010633;GO:0036464;GO:0045184;GO:0050680;GO:0090090	-	-	415603	117	colorectal mutant cancer protein isoform X1 [Gallus gallus]	GO:0010633//negative regulation of epithelial cell migration;GO:0045184//establishment of protein localization;GO:0050680//negative regulation of epithelial cell proliferation;GO:0090090//negative regulation of canonical Wnt signaling pathway;	GO:0005634//nucleus;GO:0005654//nucleoplasm;GO:0005737//cytoplasm;GO:0005829//cytosol;GO:0005886//plasma membrane;GO:0036464//cytoplasmic ribonucleoprotein granule;	GO:0005509//calcium ion binding;	-
NM_001245061.1	304	75.73	334	82.76	364	91.47	156	39.56	158	40.66	151	38.21	430189	NC_006110.5	5959349	5959606	-	258	BLA	-	K06752	-	430189	53878	B-LA precursor [Gallus gallus]	-	-	-	ko05168(Herpes simplex virus 1 infection);ko05164(Influenza A);ko04672(Intestinal immune network for IgA production);ko04514(Cell adhesion molecules);ko04145(Phagosome)
XM_025150142.1	95.97	0.67	0	0	21.98	0.15	0	0	0	0	0	0	428706	NC_006091.5	2473155	2530926	-	8304	DLG3	GO:0001736;GO:0005515;GO:0005737;GO:0005886;GO:0005911;GO:0005923;GO:0010923;GO:0019900;GO:0019902;GO:0031625;GO:0032281;GO:0045197;GO:0098978;GO:0099072	K21098	-	428706	4343	disks large homolog 3 isoform X5 [Gallus gallus]	GO:0001736//establishment of planar polarity;GO:0010923//negative regulation of phosphatase activity;GO:0045197//establishment or maintenance of epithelial cell apical/basal polarity;GO:0099072//regulation of postsynaptic membrane neurotransmitter receptor levels;	GO:0005737//cytoplasm;GO:0005886//plasma membrane;GO:0005911//cell-cell junction;GO:0005923//bicellular tight junction;GO:0032281//AMPA glutamate receptor complex;GO:0098978//glutamatergic synapse;	GO:0005515//protein binding;GO:0019900//kinase binding;GO:0019902//phosphatase binding;GO:0031625//ubiquitin protein ligase binding;	ko04530(Tight junction)
XM_015292148.2	38.21	0.29	38.21	0.29	0	0	0	0	0	0	0	0	415587	NC_006097.5	20594921	20640501	+	7727	PPIP5K1	GO:0000827;GO:0000828;GO:0000829;GO:0000832;GO:0005829;GO:0005886;GO:0006020;GO:0033857	K13024	[EC:2.7.4.24]	415587	6353	inositol hexakisphosphate and diphosphoinositol-pentakisphosphate kinase 1 isoform X1 [Gallus gallus]	GO:0006020//inositol metabolic process;	GO:0005829//cytosol;GO:0005886//plasma membrane;	GO:0000827//inositol-1,3,4,5,6-pentakisphosphate kinase activity;GO:0000828//inositol hexakisphosphate kinase activity;GO:0000829//inositol heptakisphosphate kinase activity;GO:0000832//inositol hexakisphosphate 5-kinase activity;GO:0033857//diphosphoinositol-pentakisphosphate kinase activity;	ko04070(Phosphatidylinositol signaling system)
NM_204677.1	31.96	0.24	4.42	0.03	39.85	0.31	0	0	0	0	0	0	395400	NC_006094.5	36553022	36674811	-	17480	BAZ2B	GO:0003677;GO:0005515;GO:0005634;GO:0046872;GO:0090647	K26167	-	395400	9548	bromodomain adjacent to zinc finger domain protein 2B isoform X1 [Gallus gallus]	GO:0090647//modulation of age-related behavioral decline;	GO:0005634//nucleus;	GO:0003677//DNA binding;GO:0005515//protein binding;GO:0046872//metal ion binding;	-
XM_015295966.2	36.09	0.63	40.14	0.7	0.09	0	0	0	0	0	0	0	417487	NC_006106.5	2866852	2916929	-	3659	GTF2IRD1	GO:0000122;GO:0000978;GO:0001227;GO:0003700;GO:0005634;GO:0005654;GO:0005829;GO:0014886	K03121	-	417487	862	general transcription factor II-I repeat domain-containing protein 1 isoform X1 [Gallus gallus]	GO:0000122//negative regulation of transcription by RNA polymerase II;GO:0014886//transition between slow and fast fiber;	GO:0005634//nucleus;GO:0005654//nucleoplasm;GO:0005829//cytosol;	GO:0000978//RNA polymerase II cis-regulatory region sequence-specific DNA binding;GO:0001227//DNA-binding transcription repressor activity, RNA polymerase II-specific;GO:0003700//DNA-binding transcription factor activity;	ko03022(Basal transcription factors)
XM_004946697.3	368.97	6.63	228.27	4.08	678.58	12.3	168.94	3.09	150.28	2.79	60.08	1.1	417614	NC_006106.5	6954547	6990299	+	5043	ULK2	GO:0004672;GO:0004674;GO:0005524;GO:0006468;GO:0006914;GO:0034045;GO:0046777;GO:0075044	K08269	[EC:2.7.11.1]	417614	3503	serine/threonine-protein kinase ULK2 isoform X1 [Gallus gallus]	GO:0006468//protein phosphorylation;GO:0006914//autophagy;GO:0046777//protein autophosphorylation;GO:0075044//positive regulation by symbiont of host autophagy;	GO:0034045//phagophore assembly site membrane;	GO:0004672//protein kinase activity;GO:0004674//protein serine/threonine kinase activity;GO:0005524//ATP binding;	ko04150(mTOR signaling pathway);ko04140(Autophagy - animal);ko04136(Autophagy - other)
XM_015287673.2	325.94	6.93	304.2	6.43	246.19	5.28	205.5	4.45	177.88	3.91	0	0	423349	NC_006092.5	38063988	38077396	-	2508	ABCD4	GO:0005524;GO:0005765;GO:0005777;GO:0005789;GO:0009235;GO:0016021;GO:0016887;GO:0042626;GO:0055085;GO:1990830	K05678	[EC:7.6.2.8]	423349	7783	ATP-binding cassette sub-family D member 4 isoform X1 [Gallus gallus]	GO:0009235//cobalamin metabolic process;GO:0055085//transmembrane transport;GO:1990830//cellular response to leukemia inhibitory factor;	GO:0005765//lysosomal membrane;GO:0005777//peroxisome;GO:0005789//endoplasmic reticulum membrane;GO:0016021//integral component of membrane;	GO:0005524//ATP binding;GO:0016887//ATP hydrolysis activity;GO:0042626//ATPase-coupled transmembrane transporter activity;	ko04146(Peroxisome);ko02010(ABC transporters)
XM_004945561.1	227.75	2.6	318.85	3.63	151.99	1.75	91.1	1.06	91	1.07	91.1	1.06	416844	NC_006102.5	5771886	5876211	-	6773	KDM2B	-	K10276	[EC:1.14.11.27]	416844	3104	lysine-specific demethylase 2B isoform X1 [Gallus gallus]	-	-	-	-
XM_025152194.1	23.81	1.12	60.77	2.85	14.89	0.71	2.42	0.12	0	0	0	0	424172	NC_006094.5	18928251	18931770	+	1334	SPC25	GO:0000777;GO:0005829;GO:0007052;GO:0007059;GO:0031262	K11550	-	424172	8282	kinetochore protein Spc25 [Gallus gallus]	GO:0007052//mitotic spindle organization;GO:0007059//chromosome segregation;	GO:0000777//kinetochore;GO:0005829//cytosol;GO:0031262//Ndc80 complex;	-	-
XM_025141762.1	575.93	3.2	757.53	4.18	161.02	0.9	148.88	0.84	149.03	0.85	62.86	0.35	427808	NC_006105.5	6308548	6403555	+	11188	RAB11FIP4	GO:0003407;GO:0005768;GO:0030139;GO:0030496;GO:0031267;GO:0032154;GO:0032465;GO:0042803;GO:0048471;GO:0055038;GO:1903452	K12485	-	427808	2344	rab11 family-interacting protein 4 isoform X2 [Gallus gallus]	GO:0003407//neural retina development;GO:0032465//regulation of cytokinesis;GO:1903452//positive regulation of G1 to G0 transition;	GO:0005768//endosome;GO:0030139//endocytic vesicle;GO:0030496//midbody;GO:0032154//cleavage furrow;GO:0048471//perinuclear region of cytoplasm;GO:0055038//recycling endosome membrane;	GO:0031267//small GTPase binding;GO:0042803//protein homodimerization activity;	ko04144(Endocytosis)
NM_204417.2	141.92	1.6	77.6	0.87	130.71	1.49	0.01	0	83.09	0.97	0	0	386580	NC_006095.5	2418665	2495472	-	5310	PTPRC	GO:0000187;GO:0001779;GO:0001915;GO:0001916;GO:0001960;GO:0002244;GO:0002639;GO:0002711;GO:0002923;GO:0002925;GO:0004725;GO:0005102;GO:0005515;GO:0005886;GO:0005925;GO:0006469;GO:0006470;GO:0006933;GO:0007159;GO:0008201;GO:0009897;GO:0009986;GO:0010468;GO:0016311;GO:0016791;GO:0019901;GO:0030183;GO:0030217;GO:0030506;GO:0030507;GO:0030890;GO:0031668;GO:0031953;GO:0032059;GO:0032677;GO:0032703;GO:…	K06478	[EC:3.1.3.48]	386580	1563	receptor-type tyrosine-protein phosphatase C precursor [Gallus gallus]	GO:0000187//obsolete activation of MAPK activity;GO:0001779//natural killer cell differentiation;GO:0001915//negative regulation of T cell mediated cytotoxicity;GO:0001916//positive regulation of T cell mediated cytotoxicity;GO:0001960//negative regulation of cytokine-mediated signaling pathway;GO:0002244//hematopoietic progenitor cell differentiation;GO:0002639//positive regulation of immunoglob…	GO:0005886//plasma membrane;GO:0005925//focal adhesion;GO:0009897//external side of plasma membrane;GO:0009986//cell surface;GO:0032059//bleb;GO:0045121//membrane raft;GO:0071944//cell periphery;GO:0098857//membrane microdomain;	GO:0004725//protein tyrosine phosphatase activity;GO:0005102//signaling receptor binding;GO:0005515//protein binding;GO:0008201//heparin binding;GO:0016791//phosphatase activity;GO:0019901//protein kinase binding;GO:0030506//ankyrin binding;GO:0030507//spectrin binding;GO:0043395//heparan sulfate proteoglycan binding;	ko05132(Salmonella infection);ko04514(Cell adhesion molecules)
XM_420240.6	564.61	4.43	588.69	4.6	1058.97	8.39	228.61	1.83	385.22	3.13	421.61	3.36	422254	NC_006091.5	5077081	5127676	-	7454	ATP11C	GO:0000166;GO:0000287;GO:0002329;GO:0005524;GO:0015914;GO:0016020;GO:0016021;GO:0016887;GO:0045332;GO:0045579;GO:0046872;GO:0140326	K01530	[EC:7.6.2.1]	422254	4995	phospholipid-transporting ATPase IG isoform X1 [Gallus gallus]	GO:0002329//pre-B cell differentiation;GO:0015914//phospholipid transport;GO:0045332//phospholipid translocation;GO:0045579//positive regulation of B cell differentiation;	GO:0016020//membrane;GO:0016021//integral component of membrane;	GO:0000166//nucleotide binding;GO:0000287//magnesium ion binding;GO:0005524//ATP binding;GO:0016887//ATP hydrolysis activity;GO:0046872//metal ion binding;GO:0140326//ATPase-coupled intramembrane lipid transporter activity;	-
XM_015294538.2	18.61	0.2	77.05	0.83	0	0	0	0	0	0	0	0	416613	NC_006101.5	8931885	8949108	+	5376	CCP110	GO:0005813;GO:0005814;GO:0005815;GO:0007099;GO:0032053;GO:0032465;GO:0032991;GO:0045724;GO:0051298;GO:1902018	K16453	-	416613	50296	centriolar coiled-coil protein of 110 kDa isoform X1 [Gallus gallus]	GO:0007099//centriole replication;GO:0032053//ciliary basal body organization;GO:0032465//regulation of cytokinesis;GO:0045724//positive regulation of cilium assembly;GO:0051298//centrosome duplication;GO:1902018//negative regulation of cilium assembly;	GO:0005813//centrosome;GO:0005814//centriole;GO:0005815//microtubule organizing center;GO:0032991//protein-containing complex;	-	-
XM_015281499.2	130	1.28	0	0	25.37	0.25	0	0	0	0	0	0	420675	NC_006089.5	40960345	40999704	-	5603	SNRK	GO:0000166;GO:0000226;GO:0000287;GO:0004672;GO:0004674;GO:0005524;GO:0005737;GO:0006468;GO:0035556;GO:0050321	K08802	[EC:2.7.11.1]	420675	8751	SNF-related serine/threonine-protein kinase [Gallus gallus]	GO:0000226//microtubule cytoskeleton organization;GO:0006468//protein phosphorylation;GO:0035556//intracellular signal transduction;	GO:0005737//cytoplasm;	GO:0000166//nucleotide binding;GO:0000287//magnesium ion binding;GO:0004672//protein kinase activity;GO:0004674//protein serine/threonine kinase activity;GO:0005524//ATP binding;GO:0050321//tau-protein kinase activity;	-
XM_015275323.2	298.98	3.47	163.7	1.89	386	4.51	111.26	1.31	156.64	1.88	99.82	1.18	416950	NC_006102.5	8797304	8857762	-	11072	SPECC1L	GO:0005515;GO:0005737;GO:0005815;GO:0005819;GO:0005856;GO:0005921;GO:0007049;GO:0030036;GO:0030054;GO:0031941;GO:0051301	K23028	-	416950	50390	cytospin-A [Gallus gallus]	GO:0007049//cell cycle;GO:0030036//actin cytoskeleton organization;GO:0051301//cell division;	GO:0005737//cytoplasm;GO:0005815//microtubule organizing center;GO:0005819//spindle;GO:0005856//cytoskeleton;GO:0005921//gap junction;GO:0030054//cell junction;GO:0031941//filamentous actin;	GO:0005515//protein binding;	-
XM_015275494.2	35.13	0.62	40.2	0.7	0	0	0	0	0	0	0	0	416904	NC_006102.5	7293276	7334844	+	3199	GRK3	GO:0000166;GO:0004672;GO:0004674;GO:0004703;GO:0005524;GO:0006468;GO:0007165;GO:0016301;GO:0016310;GO:0016740;GO:0031623;GO:0047696	K00910	[EC:2.7.11.15]	416904	4110	beta-adrenergic receptor kinase 2 isoform X1 [Gallus gallus]	GO:0006468//protein phosphorylation;GO:0007165//signal transduction;GO:0016310//phosphorylation;GO:0031623//receptor internalization;	-	GO:0000166//nucleotide binding;GO:0004672//protein kinase activity;GO:0004674//protein serine/threonine kinase activity;GO:0004703//G protein-coupled receptor kinase activity;GO:0005524//ATP binding;GO:0016301//kinase activity;GO:0016740//transferase activity;GO:0047696//beta-adrenergic receptor kinase activity;	ko04340(Hedgehog signaling pathway);ko04144(Endocytosis)
XM_025156025.1	0	0	37.14	0.28	86.18	0.66	0	0	0	0	2.63	0.02	395248	NC_006104.5	8509305	8565970	-	9491	KCNT1	GO:0005228;GO:0005267;GO:0005886;GO:0006811;GO:0006813;GO:0015271;GO:0016020;GO:0016021;GO:0071805	K04946	-	395248	49230	potassium channel subfamily T member 1 isoform X1 [Gallus gallus]	GO:0006811//ion transport;GO:0006813//potassium ion transport;GO:0071805//potassium ion transmembrane transport;	GO:0005886//plasma membrane;GO:0016020//membrane;GO:0016021//integral component of membrane;	GO:0005228//intracellular sodium activated potassium channel activity;GO:0005267//potassium channel activity;GO:0015271//outward rectifier potassium channel activity;	-
XM_015276993.2	154.96	1.4	117.29	1.05	114.84	1.05	0	0	101.26	0.94	0	0	424796	NC_006096.5	9584393	9610303	+	6070	MFF	GO:0001836;GO:0005739;GO:0005741;GO:0005777;GO:0006626;GO:0008053;GO:0010821;GO:0016559;GO:0032592;GO:0032991;GO:0042802;GO:0042803;GO:0043653;GO:0070584;GO:0090141;GO:0090200;GO:0090314;GO:1900063	K22076	-	424796	2231	mitochondrial fission factor isoform X1 [Gallus gallus]	GO:0001836//release of cytochrome c from mitochondria;GO:0006626//protein targeting to mitochondrion;GO:0008053//mitochondrial fusion;GO:0010821//regulation of mitochondrion organization;GO:0016559//peroxisome fission;GO:0043653//mitochondrial fragmentation involved in apoptotic process;GO:0070584//mitochondrion morphogenesis;GO:0090141//positive regulation of mitochondrial fission;GO:0090200//po…	GO:0005739//mitochondrion;GO:0005741//mitochondrial outer membrane;GO:0005777//peroxisome;GO:0032592//integral component of mitochondrial membrane;GO:0032991//protein-containing complex;	GO:0042802//identical protein binding;GO:0042803//protein homodimerization activity;	-
XM_025149396.1	0	0	24.99	0.22	50.32	0.45	0	0	0	0	0	0	421711	NC_006090.5	58645744	59036718	+	6327	PTPRK	GO:0004725;GO:0005515;GO:0005886;GO:0005911;GO:0006470;GO:0007155;GO:0007165;GO:0007179;GO:0008013;GO:0008285;GO:0009986;GO:0010839;GO:0016020;GO:0016311;GO:0016477;GO:0016791;GO:0019901;GO:0030054;GO:0030336;GO:0031256;GO:0034394;GO:0034614;GO:0034644;GO:0043231;GO:0045295;GO:0045786;GO:0045892;GO:0048041	K06776	[EC:3.1.3.48]	421711	10963	receptor-type tyrosine-protein phosphatase kappa isoform X11 [Gallus gallus]	GO:0006470//protein dephosphorylation;GO:0007155//cell adhesion;GO:0007165//signal transduction;GO:0007179//transforming growth factor beta receptor signaling pathway;GO:0008285//negative regulation of cell population proliferation;GO:0010839//negative regulation of keratinocyte proliferation;GO:0016311//dephosphorylation;GO:0016477//cell migration;GO:0030336//negative regulation of cell migratio…	GO:0005886//plasma membrane;GO:0005911//cell-cell junction;GO:0009986//cell surface;GO:0016020//membrane;GO:0030054//cell junction;GO:0031256//leading edge membrane;GO:0043231//intracellular membrane-bounded organelle;	GO:0004725//protein tyrosine phosphatase activity;GO:0005515//protein binding;GO:0008013//beta-catenin binding;GO:0016791//phosphatase activity;GO:0019901//protein kinase binding;GO:0045295//gamma-catenin binding;	-
XM_025142352.1	232.13	2.44	219.66	2.3	119.83	1.27	79.89	0.85	59.92	0.65	59.92	0.64	419313	NC_006107.5	10914821	11045468	-	6524	GNAS	GO:0001501;GO:0001894;GO:0001958;GO:0003924;GO:0005525;GO:0005737;GO:0005829;GO:0006112;GO:0006306;GO:0007165;GO:0007186;GO:0007189;GO:0007191;GO:0009791;GO:0016020;GO:0019001;GO:0030425;GO:0031224;GO:0031683;GO:0032588;GO:0035116;GO:0035264;GO:0040032;GO:0042493;GO:0043547;GO:0043588;GO:0043950;GO:0045669;GO:0045672;GO:0048589;GO:0048701;GO:0050890;GO:0051216;GO:0060348;GO:0060789;GO:0070527;GO:…	K04632	-	419313	50967	guanine nucleotide-binding protein G(s) subunit alpha isoform X1 [Gallus gallus]	GO:0001501//skeletal system development;GO:0001894//tissue homeostasis;GO:0001958//endochondral ossification;GO:0006112//energy reserve metabolic process;GO:0006306//DNA methylation;GO:0007165//signal transduction;GO:0007186//G protein-coupled receptor signaling pathway;GO:0007189//adenylate cyclase-activating G protein-coupled receptor signaling pathway;GO:0007191//adenylate cyclase-activating d…	GO:0005737//cytoplasm;GO:0005829//cytosol;GO:0016020//membrane;GO:0030425//dendrite;GO:0031224//intrinsic component of membrane;GO:0032588//trans-Golgi network membrane;	GO:0003924//GTPase activity;GO:0005525//GTP binding;GO:0019001//guanyl nucleotide binding;GO:0031683//G-protein beta/gamma-subunit complex binding;	ko04916(Melanogenesis);ko04912(GnRH signaling pathway);ko04540(Gap junction);ko04270(Vascular smooth muscle contraction);ko04261(Adrenergic signaling in cardiomyocytes);ko04020(Calcium signaling pathway)
XM_015289344.2	67.13	0.62	42.25	0.39	83.61	0.78	2.19	0.02	4.65	0.04	14.71	0.14	424001	NC_006094.5	2389293	2580927	+	11091	MAP2	GO:0001578;GO:0015631;GO:0021954	K10430	-	424001	2012	microtubule-associated protein 2 isoform X1 [Gallus gallus]	GO:0001578//microtubule bundle formation;GO:0021954//central nervous system neuron development;	-	GO:0015631//tubulin binding;	-
XM_419701.6	115.1	1.24	122.79	1.32	115.1	1.25	81.01	0.89	0	0	4.16	0.05	421662	NC_006090.5	52303365	52312771	+	4883	TAGAP	GO:0007165	K20654	-	421662	51519	T-cell activation Rho GTPase-activating protein isoform X1 [Gallus gallus]	GO:0007165//signal transduction;	-	-	-
XM_015279842.2	0	0	20.64	0.06	97.04	0.3	0	0	0	0	0	0	395167	NC_006088.5	187668483	188084168	-	17856	FAT3	GO:0000904;GO:0001764;GO:0005509;GO:0005886;GO:0007155;GO:0007156;GO:0010842;GO:0016020;GO:0016021;GO:0030425;GO:2000171	K16506	-	395167	12947	protocadherin Fat 3 isoform X1 [Gallus gallus]	GO:0000904//cell morphogenesis involved in differentiation;GO:0001764//neuron migration;GO:0007155//cell adhesion;GO:0007156//homophilic cell adhesion via plasma membrane adhesion molecules;GO:0010842//retina layer formation;GO:2000171//negative regulation of dendrite development;	GO:0005886//plasma membrane;GO:0016020//membrane;GO:0016021//integral component of membrane;GO:0030425//dendrite;	GO:0005509//calcium ion binding;	-
XM_025144577.1	168.5	2.2	336.15	4.36	320	4.21	108.34	1.44	0.04	0	194.7	2.58	107049482	NC_006126.5	3494254	3517698	+	4043	LOC107049482	-	-	-	107049482	72500	thioredoxin-like protein 1 isoform X1 [Gallus gallus]	-	-	-	-
XM_025150285.1	110.02	1.09	0	0	118.72	1.19	18.39	0.19	0	0	0	0	422168	NC_006091.5	297492	321556	+	6329	HEPH	GO:0004322;GO:0005507;GO:0005886;GO:0006826;GO:0006879;GO:0008198;GO:0016323;GO:0016491;GO:0055114	K14735	[EC:1.16.3.1]	422168	3432	hephaestin isoform X1 [Gallus gallus]	GO:0006826//iron ion transport;GO:0006879//cellular iron ion homeostasis;GO:0055114//obsolete oxidation-reduction process;	GO:0005886//plasma membrane;GO:0016323//basolateral plasma membrane;	GO:0004322//ferroxidase activity;GO:0005507//copper ion binding;GO:0008198//ferrous iron binding;GO:0016491//oxidoreductase activity;	ko00860(Porphyrin metabolism)
XM_025146835.1	251.57	1.25	294.18	1.46	245.3	1.23	0.07	0	179.69	0.92	154.31	0.78	418915	NC_006088.5	175942138	176186653	-	13512	FRY	GO:0000902;GO:0004857;GO:1904428	-	-	418915	12824	protein furry homolog isoform X1 [Gallus gallus]	GO:0000902//cell morphogenesis;GO:1904428//negative regulation of tubulin deacetylation;	-	GO:0004857//enzyme inhibitor activity;	-
NM_001044681.1	213	16.53	192	14.82	165	12.91	62	4.9	60	4.81	78	6.15	693258	NC_006088.5	51121427	51122146	+	720	LOC693258	GO:0030514;GO:0045596	-	-	693258	54354	noggin 4 precursor [Gallus gallus]	GO:0030514//negative regulation of BMP signaling pathway;GO:0045596//negative regulation of cell differentiation;	-	-	-
XM_025143356.1	56.34	0.36	17.89	0.11	0	0	0	0	0	0	0	0	769528	NC_006111.5	2925045	3008340	-	15364	GRAMD1B	GO:0001786;GO:0005783;GO:0005789;GO:0005886;GO:0015485;GO:0042632;GO:0043231;GO:0070300;GO:0071397;GO:0120020;GO:0140268	-	-	769528	4895	GRAM domain-containing protein 1B isoform X6 [Gallus gallus]	GO:0042632//cholesterol homeostasis;GO:0071397//cellular response to cholesterol;	GO:0005783//endoplasmic reticulum;GO:0005789//endoplasmic reticulum membrane;GO:0005886//plasma membrane;GO:0043231//intracellular membrane-bounded organelle;GO:0140268//endoplasmic reticulum-plasma membrane contact site;	GO:0001786//phosphatidylserine binding;GO:0015485//cholesterol binding;GO:0070300//phosphatidic acid binding;GO:0120020//cholesterol transfer activity;	-
NM_001079751.2	31.91	0.79	41.32	1.01	0.83	0.02	0	0	0	0	0	0	770153	NC_006115.5	2528986	2544605	+	3270	MBD3	GO:0003677;GO:0008327;GO:0016581	K11591	-	770153	55815	methyl-CpG-binding domain protein 3 isoform X1 [Gallus gallus]	-	GO:0016581//NuRD complex;	GO:0003677//DNA binding;GO:0008327//methyl-CpG binding;	-
XM_025155338.1	23.91	0.47	0	0	50.16	0.99	0	0	0	0	0	0	427681	NC_006101.5	12517088	12534567	+	5737	TMEM8A	GO:0016021	K24576	-	427681	5633	post-GPI attachment to proteins factor 6 isoform X1 [Gallus gallus]	-	GO:0016021//integral component of membrane;	-	-
XM_015277201.2	48.12	1.06	0	0	58.5	1.3	0	0	3.13	0.07	0	0	424750	NC_006096.5	1466230	1483287	-	2739	IWS1	GO:0005634;GO:0005654;GO:0010793;GO:0050684;GO:0090239;GO:2001253	K17498	-	424750	1269	protein IWS1 homolog isoform X1 [Gallus gallus]	GO:0010793//regulation of mRNA export from nucleus;GO:0050684//regulation of mRNA processing;GO:0090239//regulation of histone H4 acetylation;GO:2001253//regulation of histone H3-K36 trimethylation;	GO:0005634//nucleus;GO:0005654//nucleoplasm;	-	-
XM_004934352.3	234.37	2.94	191.94	2.39	348.06	4.4	96.58	1.23	165.59	2.14	62.06	0.79	416953	NC_006102.5	8962954	8977052	-	5123	RAB36	GO:0003924;GO:0005525	K07922	-	416953	5067	ras-related protein Rab-36 [Gallus gallus]	-	-	GO:0003924//GTPase activity;GO:0005525//GTP binding;	-
XM_004938514.3	35.97	0.47	154.69	2	178.25	2.33	43.75	0.58	0	0	38.99	0.51	418726	NC_006088.5	136439348	136481079	-	4774	FHL2	GO:0000122;GO:0001649;GO:0003714;GO:0005634;GO:0006357;GO:0008134;GO:0009725;GO:0030018;GO:0042802;GO:0043066;GO:0043425;GO:0055014;GO:0055015;GO:0060347;GO:0070885	K14380	-	418726	12600	four and a half LIM domains protein 2 [Gallus gallus]	GO:0000122//negative regulation of transcription by RNA polymerase II;GO:0001649//osteoblast differentiation;GO:0006357//regulation of transcription by RNA polymerase II;GO:0009725//response to hormone;GO:0043066//negative regulation of apoptotic process;GO:0055014//atrial cardiac muscle cell development;GO:0055015//ventricular cardiac muscle cell development;GO:0060347//heart trabecula formation…	GO:0005634//nucleus;GO:0030018//Z disc;	GO:0003714//transcription corepressor activity;GO:0008134//transcription factor binding;GO:0042802//identical protein binding;GO:0043425//bHLH transcription factor binding;	-
XM_015283774.2	52.68	0.55	0	0	19.8	0.21	0	0	0	0	0	0	421455	NC_006090.5	31051735	31090280	-	10208	TJAP1	GO:0005923	K06105	-	421455	7906	tight junction-associated protein 1 isoform X1 [Gallus gallus]	-	GO:0005923//bicellular tight junction;	-	ko04530(Tight junction)
NM_001199607.2	172	4.91	147	4.17	123	3.54	45	1.31	38	1.12	49	1.42	417831	NC_006088.5	34002232	34044011	-	1873	WIF1	GO:0045600	K01691	-	417831	7497	wnt inhibitory factor 1 precursor [Gallus gallus]	GO:0045600//positive regulation of fat cell differentiation;	-	-	ko04310(Wnt signaling pathway)
XM_015282597.2	30.61	0.29	42.09	0.4	0	0	0	0	0	0	0	0	428527	NC_006089.5	105937997	105962148	-	5573	DSC1	GO:0005509;GO:0005886;GO:0007155;GO:0007156;GO:0016020	K07601	-	428527	53391	desmocollin-2 isoform X3 [Gallus gallus]	GO:0007155//cell adhesion;GO:0007156//homophilic cell adhesion via plasma membrane adhesion molecules;	GO:0005886//plasma membrane;GO:0016020//membrane;	GO:0005509//calcium ion binding;	-
XM_004937742.3	336.41	2.18	182.77	1.18	258.33	1.69	216.84	1.43	0	0	27.56	0.18	101752246	NC_006088.5	50752432	50768652	+	9141	CBX7	GO:0000122;GO:0000785;GO:0005634;GO:0005654;GO:0005829;GO:0031519;GO:0035102	K11454	-	101752246	16077	chromobox protein homolog 7 isoform X1 [Gallus gallus]	GO:0000122//negative regulation of transcription by RNA polymerase II;	GO:0000785//chromatin;GO:0005634//nucleus;GO:0005654//nucleoplasm;GO:0005829//cytosol;GO:0031519//PcG protein complex;GO:0035102//PRC1 complex;	-	-
XM_025152540.1	20.36	0.03	22.34	0.04	31.17	0.05	0	0	0	0	0	0	101748402	NC_006094.5	35172107	35310022	-	34167	NEBL1	-	K18267	-	101748402	67888	nebulin isoform X29 [Gallus gallus]	-	-	-	-
XM_025144973.1	240.12	5.12	321.67	6.82	239.84	5.16	173.12	3.76	40.9	0.9	131.06	2.84	426813	NC_006127.5	79172111	79213874	-	3114	GRAMD3	GO:0005881;GO:0042802	-	-	426813	6241	GRAM domain-containing protein 2B isoform X1 [Gallus gallus]	-	GO:0005881//cytoplasmic microtubule;	GO:0042802//identical protein binding;	-
NM_205527.3	579.66	3.61	161.17	1	351.59	2.21	222.9	1.41	0	0	0	0	396538	NC_006108.5	2711648	2775309	-	9320	AGRN	GO:0005509;GO:0005515;GO:0005604;GO:0007213;GO:0008582;GO:0043113;GO:0043236;GO:0062023	K06254	-	396538	1448	agrin precursor [Gallus gallus]	GO:0007213//G protein-coupled acetylcholine receptor signaling pathway;GO:0008582//regulation of synaptic assembly at neuromuscular junction;GO:0043113//receptor clustering;	GO:0005604//basement membrane;GO:0062023//collagen-containing extracellular matrix;	GO:0005509//calcium ion binding;GO:0005515//protein binding;GO:0043236//laminin binding;	ko04512(ECM-receptor interaction)
XM_025147789.1	0	0	29.76	0.36	43.35	0.53	0	0	0	0	0	0	421009	NC_006089.5	90773129	90901584	+	8560	ZNF516	GO:0000987;GO:0005634;GO:0009409;GO:0033613;GO:0045893;GO:0050873;GO:0060612;GO:0120162	K22411	-	421009	10234	zinc finger protein 516 isoform X1 [Gallus gallus]	GO:0009409//response to cold;GO:0045893//positive regulation of transcription, DNA-templated;GO:0050873//brown fat cell differentiation;GO:0060612//adipose tissue development;GO:0120162//positive regulation of cold-induced thermogenesis;	GO:0005634//nucleus;	GO:0000987//cis-regulatory region sequence-specific DNA binding;GO:0033613//DNA-binding transcription factor binding;	-
XM_025151751.1	0	0	32.31	0.29	41.46	0.38	0	0	0	0	0	0	423847	NC_006093.5	23376407	23449790	-	16205	LCOR	GO:0000122;GO:0001226;GO:0003677;GO:0003714;GO:0005654;GO:0030331;GO:0042826;GO:0071392;GO:1990226;GO:1990381	K26260	-	423847	16580	ligand-dependent corepressor isoform X1 [Gallus gallus]	GO:0000122//negative regulation of transcription by RNA polymerase II;GO:0071392//cellular response to estradiol stimulus;	GO:0005654//nucleoplasm;	GO:0001226//transcription corepressor binding;GO:0003677//DNA binding;GO:0003714//transcription corepressor activity;GO:0030331//estrogen receptor binding;GO:0042826//histone deacetylase binding;GO:1990226//histone methyltransferase binding;GO:1990381//ubiquitin-specific protease binding;	-
XM_004935194.3	52.92	0.29	150.81	0.82	116.76	0.64	0	0	0	0	72.92	0.41	421008	NC_006089.5	90575424	90658427	-	9831	ZNF236	-	-	-	421008	10232	zinc finger protein 236 isoform X1 [Gallus gallus]	-	-	-	-
XM_015297807.2	107.14	1.33	59.22	0.73	120.19	1.5	0	0	39.25	0.5	18.83	0.24	419635	NC_006110.5	4491662	4528968	-	8681	ZMYM4	GO:0008270	K24675	-	419635	51045	zinc finger MYM-type protein 4 isoform X1 [Gallus gallus]	-	-	GO:0008270//zinc ion binding;	-
NM_204268.2	202.42	6.96	175.89	6.02	299.62	10.39	38.87	1.36	136.54	4.85	93.14	3.25	374126	NC_006094.5	91500	122034	-	10340	NAB1	GO:0001958;GO:0003712;GO:0005634;GO:0006355;GO:0008134;GO:0014037;GO:0042552;GO:0045682;GO:0045892	K22388	-	374126	49051	NGFI-A-binding protein 1 [Gallus gallus]	GO:0001958//endochondral ossification;GO:0006355//regulation of transcription, DNA-templated;GO:0014037//Schwann cell differentiation;GO:0042552//myelination;GO:0045682//regulation of epidermis development;GO:0045892//negative regulation of transcription, DNA-templated;	GO:0005634//nucleus;	GO:0003712//transcription coregulator activity;GO:0008134//transcription factor binding;	-
NM_204787.1	114.15	0.49	112.93	0.48	159.74	0.68	0	0	80.41	0.35	25.45	0.11	395565	NC_006127.5	62854724	62961099	-	12902	VCAN	GO:0005509;GO:0005540;GO:0007155	K06793	-	395565	49376	versican core protein isoform X1 [Gallus gallus]	GO:0007155//cell adhesion;	-	GO:0005509//calcium ion binding;GO:0005540//hyaluronic acid binding;	ko04514(Cell adhesion molecules)
XM_004934506.3	164.8	3.81	142.41	3.28	117.4	2.74	27.5	0.65	83.41	1.99	13.37	0.31	418503	NC_006088.5	106654656	106665904	-	2386	TMEM50B	GO:0005783	-	-	418503	66315	transmembrane protein 50B [Gallus gallus]	-	GO:0005783//endoplasmic reticulum;	-	-
XM_428202.6	124	2.86	131	3	60.41	1.4	0.12	0	0.2	0	71.32	1.67	430648	NC_006110.5	5104434	5113048	+	2439	TINAGL1	GO:0005737;GO:0006508;GO:0008234;GO:0030414;GO:0043236	-	-	430648	13133	tubulointerstitial nephritis antigen-like [Gallus gallus]	GO:0006508//proteolysis;	GO:0005737//cytoplasm;	GO:0008234//cysteine-type peptidase activity;GO:0030414//peptidase inhibitor activity;GO:0043236//laminin binding;	-
XM_004946729.3	248.26	3.13	65.69	0.82	214.2	2.72	0	0	47.85	0.62	91.68	1.17	417643	NC_006106.5	7795938	8098627	-	5358	BCAS3	GO:0003682;GO:0005515;GO:0005634;GO:0005737;GO:0008134;GO:0010698;GO:0035035;GO:0035257;GO:0035327;GO:0042393;GO:0043085;GO:0045944;GO:0048487;GO:0071391	K24550	-	417643	3942	breast carcinoma-amplified sequence 3 isoform X1 [Gallus gallus]	GO:0043085//positive regulation of catalytic activity;GO:0045944//positive regulation of transcription by RNA polymerase II;GO:0071391//cellular response to estrogen stimulus;	GO:0005634//nucleus;GO:0005737//cytoplasm;GO:0035327//transcriptionally active chromatin;	GO:0003682//chromatin binding;GO:0005515//protein binding;GO:0008134//transcription factor binding;GO:0010698//acetyltransferase activator activity;GO:0035035//histone acetyltransferase binding;GO:0035257//nuclear receptor binding;GO:0042393//histone binding;GO:0048487//beta-tubulin binding;	-
XM_004949166.3	42.28	1.27	0	0	29.92	0.91	0	0	0	0	0	0	768494	NC_006127.5	36818388	36823798	-	1781	CZH9ORF40	-	-	-	768494	54511	uncharacterized protein C9orf40 homolog isoform X1 [Gallus gallus]	-	-	-	-
XM_004938377.3	36.11	0.34	36.45	0.34	0	0	0	0	0	0	0	0	418488	NC_006088.5	105432043	105460627	+	5561	BACH1	GO:0000083;GO:0000117;GO:0000122;GO:0000978;GO:0001227;GO:0001228;GO:0003677;GO:0003700;GO:0005515;GO:0005634;GO:0006281;GO:0006355;GO:0045944;GO:0061418	K09042	-	418488	11810	transcription regulator protein BACH1 [Gallus gallus]	GO:0000083//regulation of transcription involved in G1/S transition of mitotic cell cycle;GO:0000117//regulation of transcription involved in G2/M transition of mitotic cell cycle;GO:0000122//negative regulation of transcription by RNA polymerase II;GO:0006281//DNA repair;GO:0006355//regulation of transcription, DNA-templated;GO:0045944//positive regulation of transcription by RNA polymerase II;G…	GO:0005634//nucleus;	GO:0000978//RNA polymerase II cis-regulatory region sequence-specific DNA binding;GO:0001227//DNA-binding transcription repressor activity, RNA polymerase II-specific;GO:0001228//DNA-binding transcription activator activity, RNA polymerase II-specific;GO:0003677//DNA binding;GO:0003700//DNA-binding transcription factor activity;GO:0005515//protein binding;	-
XM_015299709.2	30.58	0.88	41.46	1.19	0	0	0	0	0	0	0	0	420061	NC_006115.5	898598	904145	-	1890	BTN1A1	GO:0001817;GO:0005102;GO:0005515;GO:0009897;GO:0016020;GO:0016021;GO:0050852	K06712	-	420061	51170	butyrophilin subfamily 1 member A1 precursor [Gallus gallus]	GO:0001817//regulation of cytokine production;GO:0050852//T cell receptor signaling pathway;	GO:0009897//external side of plasma membrane;GO:0016020//membrane;GO:0016021//integral component of membrane;	GO:0005102//signaling receptor binding;GO:0005515//protein binding;	-
XM_025154831.1	29.09	1.93	33.87	2.23	9.48	0.63	0	0	0	0	0	0	416158	NC_006100.5	8539665	8542809	-	977	PTTG1	GO:0004869;GO:0005634;GO:0005737;GO:0007059;GO:0007064;GO:0045143;GO:0051276	K06635	-	416158	50178	securin isoform 1 [Gallus gallus]	GO:0007059//chromosome segregation;GO:0007064//mitotic sister chromatid cohesion;GO:0045143//homologous chromosome segregation;GO:0051276//chromosome organization;	GO:0005634//nucleus;GO:0005737//cytoplasm;	GO:0004869//cysteine-type endopeptidase inhibitor activity;	ko04114(Oocyte meiosis);ko04110(Cell cycle)
XM_025154754.1	25.56	0.35	45.69	0.63	0	0	0	0	0	0	0	0	416078	NC_006099.5	13928020	14008111	+	8015	ATXN7	GO:0000226;GO:0005634;GO:0005654;GO:0005829;GO:0007026;GO:0015630;GO:0016578	K11318	-	416078	5519	ataxin-7 isoform X1 [Gallus gallus]	GO:0000226//microtubule cytoskeleton organization;GO:0007026//negative regulation of microtubule depolymerization;GO:0016578//histone deubiquitination;	GO:0005634//nucleus;GO:0005654//nucleoplasm;GO:0005829//cytosol;GO:0015630//microtubule cytoskeleton;	-	-
[truncated: 127 more rows]

## Sheet: down
XM_015299659.2	2829.23	30.17	2711.26	28.76	2744.02	29.52	5270.78	57.22	5854.98	64.51	6259.32	67.8	101747522	NC_006114.5	7254052	7261741	-	4951	LOC101747522	-	-	-	101747522	67021	collagen alpha-1(XVIII) chain-like isoform X1 [Gallus gallus]	-	-	-	-
[truncated: 562 more rows]
