# Supplementary material for: Estrogen Enhances FDFT1 Expression in Theca Cells of Chicken Hierarchical Ovarian Follicles by Increasing LSD1Ser54p Level Through GSK3β Phosphorylation at 216th Tyrosine
Source: Biomolecules. 2024 Oct 22;14(11):1343. doi: 10.3390/biom14111343 (PMC11591973; doi:10.3390/biom14111343)
Supplement: Supplementary file 1 [file biomolecules-14-01343-s001.zip › Supplementary Table S4.xls]

## Sheet: Sheet1
Gene_ID	Symbol	Family	Description	Regulation
NM_204561.1	NM_204561.1	MH1	395247	Up Regulation
NM_001199454.2	NM_001199454.2	HMG	417705	Up Regulation
NM_205077.1	NM_205077.1	SF-like	395960	Up Regulation
XM_015284231.2	XM_015284231.2	ARID	421650	Up Regulation
XM_025142491.1	XM_025142491.1	ZBTB	396541	Down Regulation
XM_015287278.2	XM_015287278.2	Homeobox	395588	Down Regulation
XM_015287741.2	XM_015287741.2	Fork	423402	Down Regulation
XM_015298934.2	XM_015298934.2	CSD	419886	Up Regulation
NM_205049.1	NM_205049.1	zf-C2H2	395920	Up Regulation
XM_004943491.3	XM_004943491.3	zf-C2HC	429159	Up Regulation
XM_025145270.1	XM_025145270.1	zf-C2H2	431604	Up Regulation
XM_015287738.2	XM_015287738.2	Fork	423402	Up Regulation
XM_025152271.1	XM_025152271.1	ZBTB	100859265	Down Regulation
XM_015292665.2	XM_015292665.2	Fork	430534	Up Regulation
XM_015297556.2	XM_015297556.2	ARID	419542	Up Regulation
XM_015299895.2	XM_015299895.2	bHLH	395146	Up Regulation
XM_015299601.2	XM_015299601.2	STAT	420027	Up Regulation
XM_015293739.2	XM_015293739.2	COE	395512	Up Regulation
XM_015292967.2	XM_015292967.2	bHLH	395886	Up Regulation
XM_015287507.2	XM_015287507.2	ARID	423541	Up Regulation
XM_025155637.1	XM_025155637.1	MYB	416815	Down Regulation
XM_015284539.2	XM_015284539.2	zf-C2H2	445340	Down Regulation
XM_025151566.1	XM_025151566.1	Fork	769935	Up Regulation
XM_025144688.1	XM_025144688.1	CTF/NFI	396209	Down Regulation
XM_015284564.2	XM_015284564.2	ZBTB	421763	Down Regulation
XM_025141763.1	XM_025141763.1	TF_bZIP	427808	Up Regulation
XM_015276048.2	XM_015276048.2	bHLH	421948	Up Regulation
XM_015290065.2	XM_015290065.2	zf-C2H2	424213	Up Regulation
XM_025145695.1	XM_025145695.1	zf-GATA	107049450	Down Regulation
XM_015292957.2	XM_015292957.2	Others	395731	Down Regulation
XM_015287509.2	XM_015287509.2	ARID	423541	Down Regulation
XM_015282604.2	XM_015282604.2	zf-MIZ	421096	Down Regulation
XM_015282415.2	XM_015282415.2	zf-C2H2	421008	Down Regulation
XM_025154438.1	XM_025154438.1	HMG	396074	Up Regulation
XM_025146133.1	XM_025146133.1	zf-C2H2	107057116	Down Regulation
XM_025148147.1	XM_025148147.1	Homeobox	420351	Up Regulation
XM_004947264.3	XM_004947264.3	Homeobox	419350	Up Regulation
XM_025155340.1	XM_025155340.1	Others	416389	Down Regulation
XM_015299894.2	XM_015299894.2	bHLH	395146	Down Regulation
XM_025144993.1	XM_025144993.1	MYB	427146	Up Regulation
XM_415416.6	XM_415416.6	MYB	417133	Up Regulation
XM_025147071.1	XM_025147071.1	THR-like	396431	Down Regulation
XM_015300439.1	XM_015300439.1	MYB	426615	Down Regulation
XM_025152307.1	XM_025152307.1	ZBTB	100859265	Up Regulation
XM_004940104.3	XM_004940104.3	TF_bZIP	421210	Down Regulation
XM_015273414.2	XM_015273414.2	zf-C2H2	100859343	Down Regulation
XM_015300256.2	XM_015300256.2	ETS	374146	Up Regulation
XM_015296287.2	XM_015296287.2	Homeobox	428131	Down Regulation
XM_025142455.1	XM_025142455.1	Homeobox	419350	Down Regulation
XM_015287127.2	XM_015287127.2	T-box	423220	Down Regulation
XM_015297934.2	XM_015297934.2	Homeobox	374067	Up Regulation
XM_025147375.1	XM_025147375.1	MYB	420378	Up Regulation
NM_001030877.1	NM_001030877.1	SAND	419434	Up Regulation
XM_015296606.2	XM_015296606.2	ZBTB	419259	Down Regulation
XM_025152759.1	XM_025152759.1	SF-like	395961	Up Regulation
XM_025152262.1	XM_025152262.1	ZBTB	100859265	Up Regulation
XM_025146779.1	XM_025146779.1	zf-C2H2	418817	Down Regulation
XM_025150684.1	XM_025150684.1	HMG	423068	Down Regulation
XM_015289877.2	XM_015289877.2	MBD	424308	Down Regulation
XM_015285115.2	XM_015285115.2	Homeobox	422024	Down Regulation
XM_025154492.1	XM_025154492.1	Fork	416092	Down Regulation
XM_004941548.3	XM_004941548.3	DM	423163	Up Regulation
XM_015300045.2	XM_015300045.2	zf-GATA	420109	Down Regulation
XM_015281218.2	XM_015281218.2	HMG	420437	Up Regulation
XM_015281719.2	XM_015281719.2	CP2	428458	Up Regulation
XM_025152353.1	XM_025152353.1	ZBTB	100859265	Up Regulation
XM_025150319.1	XM_025150319.1	ETS	418828	Down Regulation
XM_015280050.2	XM_015280050.2	MBD	100859816	Down Regulation
XM_025146135.1	XM_025146135.1	zf-C2H2	107057116	Up Regulation
XM_025141574.1	XM_025141574.1	TF_bZIP	417317	Down Regulation
XM_025141553.1	XM_025141553.1	zf-C2H2	417303	Down Regulation
XM_015292123.2	XM_015292123.2	zf-MIZ	427514	Down Regulation
XM_429143.6	XM_429143.6	ZBTB	431588	Down Regulation
XM_015289942.2	XM_015289942.2	THR-like	374120	Up Regulation
XM_025153871.1	XM_025153871.1	zf-MIZ	427514	Up Regulation
XM_004935712.2	XM_004935712.2	Others	100858086	Down Regulation
XM_025152600.1	XM_025152600.1	Others	424090	Up Regulation
NM_001039284.2	NM_001039284.2	Fork	421288	Up Regulation
XM_015290224.2	XM_015290224.2	HMG	418195	Up Regulation
XM_015272777.2	XM_015272777.2	zf-BED	417734	Down Regulation
XM_004939804.3	XM_004939804.3	zf-C2H2	421083	Up Regulation
XM_015286335.2	XM_015286335.2	bHLH	374115	Down Regulation
XM_015294963.2	XM_015294963.2	AF-4	417049	Down Regulation
XM_004937021.3	XM_004937021.3	ETS	395749	Up Regulation
XM_015294721.2	XM_015294721.2	Others	416389	Up Regulation
XM_015302685.2	XM_015302685.2	zf-C2H2	426166	Down Regulation
XM_015272500.2	XM_015272500.2	zf-C2H2	418596	Down Regulation
XM_015290670.2	XM_015290670.2	zf-C2H2	424510	Down Regulation
XM_015284233.2	XM_015284233.2	ARID	421650	Up Regulation
XM_025150326.1	XM_025150326.1	ETS	418828	Up Regulation
XM_025153696.1	XM_025153696.1	ZBTB	424783	Down Regulation
XM_003642987.4	XM_003642987.4	DM	100858556	Up Regulation
XM_004941868.3	XM_004941868.3	TF_bZIP	423410	Up Regulation
XM_015297221.2	XM_015297221.2	ZBTB	419505	Up Regulation
NM_204677.1	NM_204677.1	MBD	395400	Up Regulation
XM_015295966.2	XM_015295966.2	GTF2I	417487	Up Regulation
XM_004945561.1	XM_004945561.1	MBD	416844	Up Regulation
XM_025141762.1	XM_025141762.1	TF_bZIP	427808	Up Regulation
XM_015290667.2	XM_015290667.2	zf-C2H2	424510	Down Regulation
NM_001079751.2	NM_001079751.2	MBD	770153	Up Regulation
XM_015292659.2	XM_015292659.2	Fork	430534	Down Regulation
XM_015297659.1	XM_015297659.1	Others	419623	Down Regulation
XM_025147789.1	XM_025147789.1	zf-C2H2	421009	Up Regulation
XM_025151751.1	XM_025151751.1	HTH	423847	Up Regulation
XM_004935194.3	XM_004935194.3	zf-C2H2	421008	Up Regulation
XM_015295524.2	XM_015295524.2	MYB	418646	Down Regulation
XM_015290831.1	XM_015290831.1	Others	424551	Down Regulation
XM_004938377.3	XM_004938377.3	TF_bZIP	418488	Up Regulation
XM_025147653.1	XM_025147653.1	zf-C2H2	420856	Down Regulation
XM_025148938.1	XM_025148938.1	HMG	418195	Down Regulation
XM_025142292.1	XM_025142292.1	Homeobox	428131	Up Regulation
XM_015292730.2	XM_015292730.2	HMG	396074	Down Regulation
XM_015293458.2	XM_015293458.2	ARID	415976	Down Regulation
XM_015290678.2	XM_015290678.2	zf-C2H2	424510	Down Regulation
XM_015285416.2	XM_015285416.2	RHD	396033	Up Regulation
XM_015301108.2	XM_015301108.2	ZBTB	427986	Down Regulation
XM_025143421.1	XM_025143421.1	SRF	431059	Up Regulation
NM_204803.1	NM_204803.1	Homeobox	395588	Up Regulation
XM_015296887.2	XM_015296887.2	SAND	419434	Down Regulation
XM_015275924.2	XM_015275924.2	Others	420805	Down Regulation
XM_015282427.2	XM_015282427.2	zf-C2H2	421011	Down Regulation
XM_025152273.1	XM_025152273.1	ZBTB	100859265	Down Regulation
XM_025142648.1	XM_025142648.1	zf-GATA	419435	Down Regulation
XM_015278074.2	XM_015278074.2	Fork	421288	Up Regulation
XM_015300928.2	XM_015300928.2	Homeobox	418542	Up Regulation
XM_015275646.2	XM_015275646.2	MYB	100857793	Up Regulation
XM_025152122.1	XM_025152122.1	MBD	395400	Up Regulation
XM_004947368.3	XM_004947368.3	P53	419382	Down Regulation
XM_004948785.3	XM_004948785.3	MYB	770192	Up Regulation
XM_025152364.1	XM_025152364.1	ZBTB	100859265	Down Regulation
XM_025154245.1	XM_025154245.1	RHD	415711	Up Regulation
XM_015299672.2	XM_015299672.2	CTF/NFI	396208	Down Regulation
NM_001024827.1	NM_001024827.1	Fork	416092	Up Regulation
