# Supplementary material for: Estrogen Enhances FDFT1 Expression in Theca Cells of Chicken Hierarchical Ovarian Follicles by Increasing LSD1Ser54p Level Through GSK3β Phosphorylation at 216th Tyrosine
Source: Biomolecules. 2024 Oct 22;14(11):1343. doi: 10.3390/biom14111343 (PMC11591973; doi:10.3390/biom14111343)
Supplement: Supplementary file 1 [file biomolecules-14-01343-s001.zip › Supplementary Table S5.xls]

## Sheet: Sheet1
Sample	Reads Num.	Bases (bp)	Q30 (bp)	Q20(%)	Q30 (%)
IgG	52974718	7999182418	7494798347	96.3749	93.6946
pLSD1_1	49231458	7433950158	7039589470	97.0463	94.6951
pLSD1_2	47473226	7168457126	6789735729	96.9681	94.716
