# Supplementary material for: Estrogen Enhances FDFT1 Expression in Theca Cells of Chicken Hierarchical Ovarian Follicles by Increasing LSD1Ser54p Level Through GSK3β Phosphorylation at 216th Tyrosine
Source: Biomolecules. 2024 Oct 22;14(11):1343. doi: 10.3390/biom14111343 (PMC11591973; doi:10.3390/biom14111343)
Supplement: Supplementary file 1 [file biomolecules-14-01343-s001.zip › Supplementary Table S6.xls]

## Sheet: Sheet1
Sample	Clean Reads No.	Clean Data (bp)	Clean Reads %	Clean Data %
IgG	51906428	7336333245	97.98	91.71
pLSD1_1	48359046	7107841159	98.23	95.61
pLSD1_2	46669538	6631108271	98.31	92.5
