# Supplementary material for: Estrogen Enhances FDFT1 Expression in Theca Cells of Chicken Hierarchical Ovarian Follicles by Increasing LSD1Ser54p Level Through GSK3β Phosphorylation at 216th Tyrosine
Source: Biomolecules. 2024 Oct 22;14(11):1343. doi: 10.3390/biom14111343 (PMC11591973; doi:10.3390/biom14111343)
Supplement: Supplementary file 1 [file biomolecules-14-01343-s001.zip › Supplementary Table S7.xls]

## Sheet: Sheet1
Gene ID	Chromosome	Start Site	End Site	Direction	Length	Name
ENSGALG00010027081	8	28104071	28211200	+	5225	PDE4B
ENSGALG00010024830	7	10939985	10956659	-	3921	ORC2
ENSGALG00010006496	1	1391671	1435875	-	7264	UBE2H
ENSGALG00010008272	Z	46623401	46650467	-	3669	DCP2
ENSGALG00010021498	21	2519994	2525523	-	3847	B3GALT6
ENSGALG00010021665	11	1433769	1487261	-	8443	CNOT1
ENSGALG00010016988	14	12310324	12317505	+	2088	ECI1
ENSGALG00010004047	2	114533626	114604709	-	3358	PDE7A
ENSGALG00010015803	23	2765477	2770320	-	3313	SYF2
ENSGALG00010006022	4	52897064	53081799	-	5724	SPATA5
ENSGALG00010007903	2	51154423	51161546	-	2132	PSMA2
ENSGALG00010005999	3	42652343	43024039	+	4787	PDE10A
ENSGALG00010011702	1	47756781	47802414	-	6554	NUP205
ENSGALG00010023588	9	7641028	7694695	-	2983	FARSB
ENSGALG00010017531	2	42741179	42767032	-	4536	SACM1L
ENSGALG00010010186	Z	25587927	25665158	-	5084	TNPO1
ENSGALG00010015684	9	15037462	15067732	-	1726	PDE6D
ENSGALG00010024931	2	8588999	8655353	+	7109	UBE3C
ENSGALG00010021661	1	71954564	72024309	-	3647	DUSP16
ENSGALG00010012732	1	63337314	63346996	+	4114	MGST1
ENSGALG00010017198	2	42559522	42582852	-	4913	TOPBP1
ENSGALG00010002994	4	48873646	48878752	+	2374	DUSP4
ENSGALG00010010125	3	33454977	33507929	+	8070	AHCTF1
ENSGALG00010006828	5	40330789	40357203	-	6219	GTF2A1
ENSGALG00010010111	1	47817607	47888317	+	4094	CNOT4
ENSGALG00010023263	5	28964954	29016232	+	7450	SRP14
ENSGALG00010011902	3	104037023	104041205	-	2281	TP53I3
ENSGALG00010027050	15	8115323	8126394	+	3171	GSTT1
ENSGALG00010011881	Z	52217541	52229975	+	2530	RIOK2
ENSGALG00010008241	4	34624942	34668811	+	4603	HERC3
ENSGALG00010017428	5	54872321	54881993	-	1777	PSMA3
ENSGALG00010016921	10	11690242	11746252	+	4435	EFL1
ENSGALG00010005177	1	180955991	180982935	-	4965	AASDHPPT
ENSGALG00010010710	8	5505402	5525604	+	3352	UCK2
ENSGALG00010022808	20	8076857	8083817	-	2489	PSMA7
ENSGALG00010016109	2	45936758	45953152	+	2596	MLH1
ENSGALG00010021015	5	25912282	25946626	-	5123	RBM25
ENSGALG00010005630	1	85109606	85119299	+	3469	NIT2
ENSGALG00010012873	23	1889475	1899181	-	7093	PTAFR
ENSGALG00010025386	5	16672872	16694818	+	4649	TPCN2
ENSGALG00010005360	1	6978139	7202455	+	5333	CAMK1D
ENSGALG00010011118	2	61256654	61294523	+	5241	GMPR2
ENSGALG00010011363	3	107159526	107170589	+	2813	FDFT1
ENSGALG00010012043	1	70286578	70302000	+	5831	NUP50
ENSGALG00010024081	5	12676084	12711966	+	4134	CARS
ENSGALG00010013226	1	43341544	43346288	-	2902	DUSP6
ENSGALG00010006010	1	145128104	145166452	-	4575	IPO5
ENSGALG00010021691	10	7996487	8004901	-	2096	PIGB
ENSGALG00010022919	27	4699745	4723876	-	4303	ACLY
ENSGALG00010024242	24	4402821	4446838	-	12735	KMT2A
ENSGALG00010029235	19	7635751	7671795	-	8283	TRIM37
ENSGALG00010005267	2	22397450	22407111	-	2377	CYP51A1
ENSGALG00010017362	21	3211185	3223584	-	4196	ENO1
ENSGALG00010016916	3	3059696	3106318	-	4758	ACYP2
ENSGALG00010023456	10	2427196	2430364	-	2113	MPI
ENSGALG00010010161	4	73053324	73077161	+	4606	SEPSECS
ENSGALG00010022536	34	774939	778263	+	1979	SMUG1
ENSGALG00010028015	12	304573	312001	+	3461	DUSP7
ENSGALG00010014056	8	4811564	4830086	-	4306	FMO3
ENSGALG00010005634	4	37513333	37533346	-	5698	HADH
ENSGALG00010005536	2	103770818	103843128	+	4573	TAF4B
ENSGALG00010019001	10	17449264	17490542	+	4358	ALDH1A3
ENSGALG00010013417	1	62163848	62173095	-	2152	AKR1B1
ENSGALG00010013152	1	55795267	56045421	-	5802	TBXAS1
ENSGALG00010023556	5	978591	997243	+	2643	IVD
ENSGALG00010009078	13	7440261	7443436	-	935	PTTG2
ENSGALG00010027262	28	4601573	4608931	-	4305	USE1
ENSGALG00010001456	1	24508680	24563346	-	2477	LSM8
ENSGALG00010008325	4	24818093	24833130	+	2659	AADAT
ENSGALG00010029611	19	4720151	4738737	+	3549	YWHAG
ENSGALG00010029634	18	7518835	7526490	-	2925	DDX5
ENSGALG00010013359	1	44451142	44454016	-	1881	BTG1
ENSGALG00010029593	19	9935258	9952375	+	5018	PAFAH1B1
ENSGALG00010028751	17	2660207	2757316	+	6336	EHMT1
ENSGALG00010021829	6	19497153	19543071	-	6969	ERCC6
ENSGALG00010012469	4	11242304	11246805	+	1353	CETN1
ENSGALG00010018698	21	199283	199908	+	508	MRPS16
ENSGALG00010016724	21	3715698	3726183	+	2836	PGD
ENSGALG00010004639	3	55443973	55510926	+	12218	HBS1L
ENSGALG00010026095	15	8094341	8096416	+	806	MIF
ENSGALG00010008214	4	34580395	34597025	-	3578	CCNG2
ENSGALG00010012343	1	61857683	61900688	+	5207	BCL2L13
ENSGALG00010011094	6	5441166	5471585	-	4148	CSGALNACT2
ENSGALG00010003382	2	24567641	24581343	-	3117	ASNS
ENSGALG00010006227	3	44862957	44933743	+	4692	AGPAT4
ENSGALG00010020311	6	12300575	12328261	+	5009	SGPL1
ENSGALG00010022401	11	1061123	1068084	-	2583	LCAT
ENSGALG00010018864	14	13582348	13613824	-	5613	ABCA3
ENSGALG00010028744	28	4135802	4157561	+	3649	HOMER3
ENSGALG00010017559	3	18014100	18036407	+	3693	DUSP10
ENSGALG00010026775	26	5164039	5168228	+	3173	BTG2
ENSGALG00010018587	3	4599812	4609482	+	3588	SRF
ENSGALG00010016667	5	48073204	48092288	-	4702	WARS
ENSGALG00010029223	18	5687849	5691400	+	1960	NME2
ENSGALG00010020975	8	13065353	13072674	-	3234	HCCS
ENSGALG00010014847	4	64253358	64289022	-	6220	PAICS
ENSGALG00010008007	4	25141038	25149418	+	2878	CBR4
ENSGALG00010021663	7	22114958	22126607	-	4276	CNOT9
ENSGALG00010017848	14	3895427	3906901	+	4113	CYP3A4
ENSGALG00010018388	6	26783115	26804084	+	4285	SMC3
ENSGALG00010023670	8	11498199	11506365	+	3792	EXTL2
ENSGALG00010018883	14	6149389	6160256	+	3701	TBL3
ENSGALG00010018943	2	42223630	42231327	+	5610	ACKR4
ENSGALG00010028176	28	4195252	4212239	-	3622	UPF1
ENSGALG00010029534	19	9488723	9569173	-	10094	NF1
ENSGALG00010027734	26	1323460	1330072	+	3568	CSF1
ENSGALG00010019679	22	1331550	1348245	-	5086	RHOBTB2
ENSGALG00010018317	9	17279277	17288119	+	1135	ZMAT3
ENSGALG00010001482	2	31183920	31207743	-	2209	TRA2A
ENSGALG00010011485	4	17693667	17736094	-	5223	MTM1
ENSGALG00010017825	22	2456738	2459494	-	1806	PLPP5
ENSGALG00010021083	6	18253957	18272704	-	4870	SCD
ENSGALG00010023062	15	3169011	3231347	+	3457	STX2
ENSGALG00010027917	12	5019499	5074059	+	4699	PPARG
ENSGALG00010017597	2	40403781	40433058	+	2656	CNOT10
ENSGALG00010015669	1	132292608	132406081	-	7272	INPP4A
ENSGALG00010022858	6	11192288	11223614	-	4840	HERC4
ENSGALG00010008424	Z	50641853	50694721	-	7002	PPIP5K2
ENSGALG00010013976	3	66318179	66355655	-	3667	CDC40
ENSGALG00010016393	10	19935048	19951142	-	4436	BLM
ENSGALG00010023196	5	23183345	23225452	-	7510	DGKZ
ENSGALG00010017763	4	84945558	84975671	-	6522	POLR1A
ENSGALG00010002886	1	130612936	130718275	+	15463	HERC2
ENSGALG00010006245	1	4087559	4127133	+	5960	PFKFB3
ENSGALG00010011414	2	128180400	128195049	-	3951	PABPC1
ENSGALG00010027147	2	6562452	6748590	-	16409	KMT2C
ENSGALG00010003063	2	113492750	113506439	-	3765	GGH
ENSGALG00010025370	15	5703609	5708325	-	2616	HPD
ENSGALG00010005415	2	107585589	107671355	-	14158	PRKDC
ENSGALG00010029263	18	10709964	10760706	+	26898	TOB1
ENSGALG00010018508	4	2395235	2398822	-	1929	NCBP2
ENSGALG00010021805	5	22137034	22213864	-	3226	FUT8
ENSGALG00010014334	Z	14189659	14199584	-	3880	HMGCS1
ENSGALG00010024460	9	3089165	3096858	-	3259	IMP4
ENSGALG00010012878	Z	12277498	12296137	-	2115	GDNF
ENSGALG00010007898	4	30068854	30165672	+	4460	GAB1
ENSGALG00010024389	34	1088054	1095637	+	3057	AAAS
ENSGALG00010019925	5	28406168	28415131	+	4194	RDH11
ENSGALG00010029685	18	11258666	11262205	-	1449	ATP5H
ENSGALG00010021110	10	1607488	1625331	-	3056	PKLR
ENSGALG00010017634	21	6392874	6399235	-	1371	PPIH
ENSGALG00010007991	1	189022229	189042575	+	6291	PCF11
ENSGALG00010017499	2	42735845	42740942	-	1485	SNRPD1
ENSGALG00010012024	2	128685909	128765102	-	9428	UBR5
ENSGALG00010016382	4	68772857	68798518	+	5178	UGDH
ENSGALG00010002462	3	96206788	96237613	+	2430	RRM2
ENSGALG00010008330	2	53954366	54005043	-	5292	EZH2
ENSGALG00010021890	12	19870115	19893155	+	2623	TRH
ENSGALG00010005423	1	84459366	84523810	+	6732	ST3GAL6
ENSGALG00010007877	4	23327107	23333445	+	1826	MSMO1
ENSGALG00010023522	1	77303487	77308702	+	3327	EMG1
ENSGALG00010029347	19	5829853	5848800	-	7670	PRPF8
ENSGALG00010008284	38	264487	273180	-	3085	BCKDHA
ENSGALG00010024121	10	3490438	3512279	+	2068	NRG4
ENSGALG00010013104	1	106955115	107069358	-	4688	HLCS
ENSGALG00010011029	Z	24562155	24580602	-	5222	HMGCR
ENSGALG00010019461	7	29842200	29948052	+	3636	MGAT5
ENSGALG00010020616	6	23098972	23105838	-	3094	PI4K2A
ENSGALG00010006263	1	172192087	172204620	-	3475	EXOSC8
ENSGALG00010020032	14	3136828	3215261	+	15502	CHST12
ENSGALG00010025523	1	80654813	80689096	+	2326	B4GALT4
ENSGALG00010002431	3	78744865	78857576	-	3833	BCKDHB
ENSGALG00010013114	1	107090191	107094290	-	1185	PIGP
ENSGALG00010011551	2	66730666	67166233	-	2576	GMDS
ENSGALG00010023978	9	10003806	10058904	-	8456	TFDP2
ENSGALG00010024469	5	12121723	12145678	+	4665	GTF2H1
ENSGALG00010005511	1	1251070	1295883	+	4760	AHCYL2
ENSGALG00010019529	5	25232918	25250091	+	4269	SNAP23
ENSGALG00010026436	2	4622924	4671754	-	4052	PLCD1
ENSGALG00010013872	7	7458284	7510759	+	5550	GLS2
ENSGALG00010008341	11	19366215	19369770	-	2039	DHODH
ENSGALG00010028440	17	9980205	10002469	-	3154	PSMB7
ENSGALG00010005016	3	45574898	45603325	+	12955	STX11
ENSGALG00010010973	7	9622497	9659675	-	4847	PGAP1
ENSGALG00010009465	3	37766060	37782864	-	1558	GGPS1
ENSGALG00010011916	1	68598694	68603495	-	3272	MCAT
ENSGALG00010016961	3	16112029	16119439	+	1643	EIF4A3
ENSGALG00010015413	Z	37427436	37449439	-	3886	CARNMT1
ENSGALG00010013664	3	65774757	65889836	+	10596	REV3L
ENSGALG00010020030	3	27331867	27339448	-	2588	MRPL33
ENSGALG00010022205	5	7919759	8190999	+	4096	GALNT18
ENSGALG00010020938	14	8342407	8401435	-	12416	SMG1
ENSGALG00010003852	2	117728981	117744234	-	4299	TCEB1
ENSGALG00010018758	21	258579	264326	+	2725	TNFRSF9
ENSGALG00010021345	10	2664963	2669426	+	1816	NEIL1
ENSGALG00010011950	1	110146949	110191346	+	7590	PDXK
ENSGALG00010012629	3	63036953	63051825	-	2322	NUS1
ENSGALG00010015520	1	131984516	132034207	+	4332	UBE3A
ENSGALG00010026715	2	5290660	5314098	-	4025	WDR48
ENSGALG00010021154	12	10640641	10666586	+	4884	CHST13
ENSGALG00010016168	Z	34056390	34070557	-	5382	PLIN2
ENSGALG00010006016	1	176924630	176948785	+	4636	MTMR6
ENSGALG00010021095	6	24291903	24348675	-	5927	NT5C2
ENSGALG00010010998	8	6168115	6195155	-	7033	SOAT1
ENSGALG00010020928	15	4465956	4504767	-	4877	AACS
ENSGALG00010016460	3	17091982	17123505	+	4965	LBR
ENSGALG00010001606	1	122192019	122201529	+	4505	PIGA
ENSGALG00010018419	14	9876927	9994482	+	5542	USP7
ENSGALG00010021229	3	29189560	29196464	+	2072	GLO1
ENSGALG00010020362	22	365499	388318	-	6144	CDS2
ENSGALG00010009038	2	134540365	134564408	-	3869	RAD21
ENSGALG00010013344	Z	12700944	12733210	+	4644	OSMR
ENSGALG00010001171	Z	85635777	85650028	-	3220	POLR1E
ENSGALG00010010386	7	35161360	35180935	-	4424	PRPF40A
ENSGALG00010018519	22	4462289	4483135	+	3454	OGDH
ENSGALG00010003841	2	117677589	117723338	-	8371	UBE2W
ENSGALG00010008860	2	137677033	137693134	+	4522	SQLE
ENSGALG00010028618	17	6079207	6092215	+	4179	DOLPP1
ENSGALG00010027139	28	1749593	1755334	-	1612	HSD11B1L
ENSGALG00010021131	10	2474870	2500676	+	6311	EDC3
ENSGALG00010013048	7	480361	498425	-	3643	WDR75
ENSGALG00010013452	7	6946058	6956195	-	3356	LSS
ENSGALG00010004933	5	38769678	38831143	-	4409	SPTLC2
ENSGALG00010002239	3	88154998	88211755	-	3632	AGPAT5
ENSGALG00010013004	8	3822323	3827024	-	1969	UAP1
ENSGALG00010016303	20	11228407	11230671	+	1319	ATP5E
ENSGALG00010004424	3	45267914	45271584	-	2250	MRPL18
ENSGALG00010002253	1	115814929	115859228	-	5537	GK2
ENSGALG00010011868	1	45717106	45720188	+	2164	SNRPF
ENSGALG00010007899	11	18110513	18116736	-	1931	APRT
ENSGALG00010020046	5	3938175	3973272	-	8893	BDNF
ENSGALG00010022347	10	1028650	1040659	+	4472	SEC11A
ENSGALG00010015746	5	45990586	46031889	+	6674	PAPOLB
ENSGALG00010021075	21	5306010	5332999	+	2518	DHRS3
ENSGALG00010021541	7	22040595	22044887	+	1726	CYP27A1
ENSGALG00010027444	25	2723208	2733637	-	2455	SELENBP1
ENSGALG00010012780	3	60861543	60867071	-	3455	FABP7
ENSGALG00010024144	7	15445467	15463216	-	6100	HNRNPA3
ENSGALG00010014682	4	3348078	3362081	+	4381	IL13RA1
ENSGALG00010012778	1	36583070	36610318	+	3505	TBC1D15
ENSGALG00010020990	15	4527266	4529978	+	1763	UBB
ENSGALG00010029736	19	7063676	7072863	+	2760	UBB
ENSGALG00010009744	Z	41891790	41988688	+	5201	DAPK1
ENSGALG00010008534	4	28891079	28898122	+	3927	RAB33B
ENSGALG00010004085	2	109619008	109692615	-	5781	RB1CC1
ENSGALG00010002368	1	193919508	194005111	-	6534	UVRAG
ENSGALG00010021022	5	25950120	25973119	+	4915	ZFYVE1
ENSGALG00010024164	15	104273	113415	-	4794	SNAP29
ENSGALG00010015614	5	45923427	45966053	-	8287	ATG2A
ENSGALG00010009612	2	136896488	136911350	-	3445	DERL1
ENSGALG00010022293	7	13491216	13511692	-	3816	DNAJC10
ENSGALG00010024363	20	2913540	2923666	+	3894	EDEM2
ENSGALG00010003275	1	119169623	119202068	-	4759	MBTPS2
ENSGALG00010030104	18	10552366	10560748	-	2553	P4HB
ENSGALG00010005692	4	36843593	36885756	-	6054	SEC24B
ENSGALG00010021210	6	16713757	16748526	-	4255	SEC24C
ENSGALG00010006847	5	40447649	40476663	-	4361	SEL1L
ENSGALG00010028760	25	2541307	2548889	+	6678	SSR2
ENSGALG00010027208	28	2957003	2961790	-	2360	UBXN6
ENSGALG00010022066	27	112040	114902	+	736	DAD1
ENSGALG00010014922	3	62133744	62278838	+	5831	MAN1A1
ENSGALG00010028049	17	1007711	1027125	-	4309	MAN1B1
ENSGALG00010015573	23	2663938	2706565	-	3012	MAN1C1
ENSGALG00010002329	2	40039393	40090009	+	4554	STT3B
ENSGALG00010009086	6	5895561	5911401	-	2940	UBE2D1
ENSGALG00010015942	10	20031810	20036055	-	3558	AP3S2
ENSGALG00010014156	3	66636215	66647828	+	3644	CD164
ENSGALG00010029744	19	7129207	7137412	-	2710	CTNS
ENSGALG00010014062	1	51234947	51245071	-	4165	GGA1
ENSGALG00010007992	3	101177023	101190777	-	1822	LAPTM4A
ENSGALG00010015472	5	44320850	44353331	-	2527	LGMN
ENSGALG00010004859	2	102667131	102693378	-	5575	NPC1
ENSGALG00010004104	4	49399004	49444029	+	3037	SCARB2
ENSGALG00010001518	3	81149024	81174986	+	3752	SLC17A5
ENSGALG00010013306	Z	23041861	23110528	+	4503	ARSB
ENSGALG00010013150	1	33900118	33920687	-	5026	GNS
ENSGALG00010021204	27	4956689	4960253	+	2946	NAGLU
ENSGALG00010020103	6	12654044	12679456	-	4328	PSAP
ENSGALG00010017045	2	44338027	44383957	-	3512	GLB1
ENSGALG00010017500	9	12378142	12436141	+	5751	ACAP2
ENSGALG00010027077	12	8886256	8913598	-	2276	ARF4
ENSGALG00010017359	3	7898452	7923664	-	3405	EHD3
ENSGALG00010020300	5	24823218	24846920	-	5910	EHD4
ENSGALG00010016403	4	81719570	81754068	-	6300	GRK4
ENSGALG00010012031	13	9708609	9751614	+	4061	GRK6
ENSGALG00010015605	23	2714114	2746711	-	4496	LDLRAP1
ENSGALG00010014032	Z	55263111	55383458	-	6823	PSD3
ENSGALG00010027192	28	2914320	2941660	-	3847	SH3GL1
ENSGALG00010016810	10	11431225	11475591	+	2759	SH3GL3
ENSGALG00010026298	27	3297409	3301044	+	1270	SNF8
ENSGALG00010018459	4	2373171	2379208	+	2790	SNX12
ENSGALG00010013354	2	122659411	122719898	+	4401	WWP1
ENSGALG00010023087	8	15658723	15678312	-	4411	SH3GLB1
ENSGALG00010017470	5	52384531	52387031	-	2468	HSPA2
ENSGALG00010025592	24	3128424	3134200	+	3001	HSPA8
ENSGALG00010006351	3	45169354	45223705	-	9370	IGF2R
ENSGALG00010016947	13	13140767	13158489	-	4301	CANX
ENSGALG00010005831	1	6888415	6904582	+	3015	SEC61A2
ENSGALG00010007593	2	89308237	89320107	-	1442	SEC61B
ENSGALG00010007401	2	52072241	52137406	+	3138	SEC61G
ENSGALG00010024527	8	20054137	20059045	+	1067	ATP6V0B
ENSGALG00010014654	1	137501756	137519932	-	2863	LAMP1
ENSGALG00010002084	2	33895389	33921370	-	5264	HACL1
ENSGALG00010027423	25	825676	831311	+	1350	PEX11B
ENSGALG00010012962	1	49966637	49985603	+	2608	SLC25A17
ENSGALG00010011746	1	104747189	104754500	+	3788	SOD1
ENSGALG00010024011	7	15340781	15417909	-	3692	AGPS
ENSGALG00010010136	3	104882529	104891780	+	2159	EPHX2
ENSGALG00010004043	1	169020275	169086923	-	6858	CAB39L
ENSGALG00010021700	14	4734469	4745992	-	3692	FLCN
ENSGALG00010016097	13	16193142	16251815	-	5017	FNIP1
ENSGALG00010008931	4	21401187	21452811	+	6167	FNIP2
ENSGALG00010027399	17	10248646	10333782	-	2521	MAPKAP1
ENSGALG00010024921	7	11107834	11119329	+	4817	STRADB
ENSGALG00010011898	4	11429396	11451420	-	3162	RRAGA
ENSGALG00010010906	2	128873601	128895133	+	1953	ATP6V1C1
ENSGALG00010021223	21	901114	912383	-	4946	DFFB
ENSGALG00010028459	25	2255543	2261271	+	2974	MCL1
ENSGALG00010008157	4	20330463	20367677	-	5468	CTSO
ENSGALG00010003133	1	118428887	118431715	-	991	SAT1
ENSGALG00010002041	3	87865893	87898620	+	3920	GCLC
ENSGALG00010012248	1	48127641	48178985	-	5712	H2AFJ
ENSGALG00010005367	4	59667730	59670113	-	1036	H2AFZ
ENSGALG00010026002	5	16382075	16387054	-	1286	FTH1
ENSGALG00010019335	5	6552449	6638714	-	4715	HIPK3
ENSGALG00010006619	5	37252745	37295205	+	6575	LIN52
ENSGALG00010020554	5	27858464	27862468	+	3578	ZFP36L1
ENSGALG00010012671	2	123953464	123980323	-	6329	NBN
ENSGALG00010007051	2	59145378	59193532	-	5316	E2F3
ENSGALG00010021778	11	4635599	4655918	-	5636	RBL2
ENSGALG00010022055	20	2516140	2519952	+	2316	E2F1
ENSGALG00010023362	8	28376682	28378284	+	1252	GADD45A
ENSGALG00010016907	13	13066090	13070515	-	1618	SQSTM1
ENSGALG00010020168	3	23581826	23588274	-	2754	COX7A2L
ENSGALG00010000301	15	11038406	11039861	-	468	UQCR10
ENSGALG00010004425	2	12931764	12963410	-	4333	CREM
ENSGALG00010006761	5	35614581	35627691	-	2567	PPP2R3C
ENSGALG00010019534	3	21642747	21682896	-	2940	PPP2R5A
ENSGALG00010016787	5	48861601	48935866	+	5025	PPP2R5C
ENSGALG00010021094	5	8655517	8656667	-	320	ADM
ENSGALG00010006602	4	31478298	31510526	+	5060	EDNRA
ENSGALG00010029221	18	8246773	8268462	+	2672	AXIN2
ENSGALG00010011124	8	7099281	7106775	-	3046	CACYBP
ENSGALG00010004212	3	58919016	58978658	-	2237	RSPO3
ENSGALG00010016100	2	46070310	46080034	+	2333	SFRP4
ENSGALG00010001599	1	125335589	125535463	-	6492	TBL1X
ENSGALG00010024220	11	6964524	7030662	+	33748	SIAH1
ENSGALG00010021562	1	71739917	71864349	-	5376	LRP6
ENSGALG00010018289	23	5844736	5850948	-	2516	HEYL
ENSGALG00010013323	8	4165200	4244191	+	10752	NOTCH2
ENSGALG00010017665	4	84050852	84272690	+	3596	CTBP1
ENSGALG00010015766	Z	39790199	39873047	-	5062	TLE1
ENSGALG00010020011	10	19501986	19523511	-	5106	TLE3
ENSGALG00010015946	Z	39093425	39200873	+	4388	TLE4
ENSGALG00010017809	14	8563788	8587645	+	2292	C14H16ORF52
ENSGALG00010023923	10	1245675	1330213	+	2721	CSNK1G1
ENSGALG00010016786	3	17577042	17662713	-	5807	DISP1
ENSGALG00010016366	13	16562897	16581879	-	5843	KIF3A
ENSGALG00010023175	5	121845	127414	+	2852	GRK2
ENSGALG00010011991	13	8069117	8103258	+	4400	CSNK1A1
ENSGALG00010018103	6	23622643	23740715	-	6135	BTRC
ENSGALG00010018446	10	10196204	10347306	-	9888	FBN1
ENSGALG00010012441	Z	16612237	16618886	+	2818	FST
ENSGALG00010021611	5	30056394	30069280	-	6491	GREM1
ENSGALG00010013018	20	10349083	10350043	+	817	ID1
ENSGALG00010003117	3	95549859	95552531	+	2026	ID2
ENSGALG00010007719	3	30814384	30996618	-	5997	LTBP1
ENSGALG00010018054	10	18701867	18729473	+	1972	SMAD6
ENSGALG00010009910	Z	1572687	1599894	+	3988	SMAD7
ENSGALG00010001288	2	100440952	100449840	-	2434	TGIF1
ENSGALG00010009474	7	34110161	34167721	+	5672	ACVR2A
ENSGALG00010010465	6	3204001	3283880	+	6514	BMPR1A
ENSGALG00010024351	34	1058714	1073461	-	3087	SP1
ENSGALG00010012900	1	49900100	49911237	-	2049	RBX1
ENSGALG00010021301	14	4274643	4316871	-	5388	SMURF1
ENSGALG00010029312	18	7545660	7600351	-	4692	SMURF2
ENSGALG00010008300	2	53904805	53952905	+	5159	CUL1
ENSGALG00010018848	10	17020199	17098303	+	5550	MEF2A
ENSGALG00010027941	28	4830903	4833376	-	2353	KLF2
ENSGALG00010022276	27	5052395	5059099	-	3744	BECN1
ENSGALG00010029445	18	5054729	5064255	-	3186	SPHK1
ENSGALG00010004736	1	87642121	87662941	-	4532	CD47
ENSGALG00010003307	2	23456131	23515037	+	5168	COL1A2
ENSGALG00010011447	8	7469610	7518936	+	5080	LAMC1
ENSGALG00010008121	1	91687775	91725260	-	4546	MPZL1
ENSGALG00010007951	2	55605120	55641715	+	6666	TGFBR1
ENSGALG00010013897	4	12912602	12972329	+	5447	AMOT
ENSGALG00010024678	9	4123696	4130671	+	3137	AMOTL2
ENSGALG00010023126	10	7336475	7390713	-	5371	CGNL1
ENSGALG00010028109	28	1405755	1418253	-	4275	TJP3
ENSGALG00010023957	1	78386950	78415337	+	2389	YBX3
ENSGALG00010024366	11	591097	595270	-	1394	PARD6A
ENSGALG00010004769	1	168226119	168257135	-	4448	HTR2A
ENSGALG00010024700	5	14270569	14297012	+	4534	TOLLIP
ENSGALG00010022058	5	625264	650946	-	3624	NLRP3
ENSGALG00010029738	19	7076460	7088838	+	4895	TRPV2
ENSGALG00010010351	1	14420710	14450363	-	5090	NAMPTP1
ENSGALG00010024086	1	78459947	78469892	-	3405	GABARAPL1
ENSGALG00010011386	3	107170950	107182289	-	3859	CTSB
ENSGALG00010021411	6	11981447	12062162	-	5190	MCU
ENSGALG00010016289	13	16493648	16499702	-	2914	IRF1
ENSGALG00010021335	11	2962187	3023149	-	6943	NFATC3
ENSGALG00010012041	1	110458982	110471879	-	4591	ICOSLG
ENSGALG00010024019	27	1025488	1040499	-	4899	MAP3K14
ENSGALG00010022559	15	6591805	6619326	-	4545	SSH1
ENSGALG00010023218	5	132219	136460	+	2270	SSH3
ENSGALG00010002566	1	123512195	123513910	-	914	TMSB4X
ENSGALG00010029383	18	8386652	8413370	+	4650	GNA13
ENSGALG00010009155	38	28555	48731	-	4094	PAK4
ENSGALG00010026355	26	721044	807306	-	7645	PPP1R12B
ENSGALG00010013386	7	1402712	1455735	-	9212	ITGAV
ENSGALG00010000047	10	20332923	20381422	+	5636	IQGAP3
ENSGALG00010016849	23	2330966	2359542	-	5357	WASF2
ENSGALG00010025907	24	3773907	3836434	-	6243	ARHGEF12
ENSGALG00010030004	19	6349972	6363789	-	3337	FLOT2
ENSGALG00010029895	18	5536117	5573293	+	11366	FASN
ENSGALG00010018990	22	4542362	4551570	+	2736	GCK
ENSGALG00010019269	14	8952641	8955779	+	2610	SOCS1
ENSGALG00010024138	24	4282393	4312897	-	3473	CBL
ENSGALG00010020316	14	7351625	7379291	+	3623	PDPK1
ENSGALG00010016692	9	19512003	19534853	-	4879	PRKCI
ENSGALG00010005166	1	86892538	87014639	-	5950	CBLB
ENSGALG00010016647	13	17853197	17856289	+	2772	EGR1
ENSGALG00010013033	Z	17948529	18006015	+	7758	MAP3K1
ENSGALG00010007381	2	51815505	52072441	-	12679	EGFR
ENSGALG00010029705	18	11375947	11420484	-	2052	GRB2
ENSGALG00010009389	13	9045704	9078704	+	2730	CPEB4
ENSGALG00010028139	28	1485203	1499115	-	3755	FZR1
ENSGALG00010027876	17	2443531	2468938	+	4022	ANAPC2
ENSGALG00010023636	5	10106193	10181776	+	4461	PDE3B
ENSGALG00010025351	7	11804288	11840142	-	5864	CREB1
ENSGALG00010013690	1	57397078	57471318	+	4309	CREB3L2
ENSGALG00010025103	1	80021490	80159678	+	5059	GSK3A
ENSGALG00010018835	22	4520277	4538266	+	4807	CAMK2B
ENSGALG00010019921	3	26823857	26836144	-	2272	CALM2
ENSGALG00010008407	1	11577337	11612028	-	3191	GNAI1
ENSGALG00010018531	7	26564698	26761491	-	5656	ADCY6
ENSGALG00010010515	8	5132233	5155443	+	2288	RXRG
ENSGALG00010017489	21	5445530	5458751	-	3379	TNFRSF1B
ENSGALG00010015557	4	13834941	13856522	+	6024	IRS4
ENSGALG00010018561	6	23952961	23969142	-	4387	ACTR1A
ENSGALG00010024693	10	5101199	5126427	+	2646	ANXA2
ENSGALG00010021243	15	9282873	9294747	-	2958	DYL1
ENSGALG00010020341	3	24883013	24910990	+	5256	DYNC2LI1
ENSGALG00010005503	3	51758116	51769040	-	2122	DYNLT1
ENSGALG00010015964	5	49937263	49977541	+	4440	KLC1
ENSGALG00010021791	21	4191273	4218448	+	4817	PLEKHM2
ENSGALG00010002448	1	123088850	123118190	-	16013	RAB9A
ENSGALG00010008046	3	101445524	101448833	+	2987	RHOB
ENSGALG00010022038	1	76900598	76906236	+	1373	GAPDH
ENSGALG00010004141	1	169157463	169210628	-	5114	KPNA3
ENSGALG00010023209	5	11369612	11435021	-	7269	PIK3C2A
ENSGALG00010010280	1	54757804	54769805	-	4763	HSP90B1
ENSGALG00010022780	7	17583634	17610050	-	4803	DYNC1I2
ENSGALG00010027087	26	2384657	2387718	-	1732	RAB7B
ENSGALG00010022885	1	76168631	76177061	-	3755	M6PR
ENSGALG00010007986	2	138727204	138731103	+	2111	MYC
ENSGALG00010027543	17	2546951	2550173	-	2631	TUBB4B
ENSGALG00010001201	2	96807605	96821639	-	4029	TUBB6
ENSGALG00010005495	Z	67207305	67224457	-	2175	TXN
ENSGALG00010026886	8	26034667	26050028	-	4225	JUN
ENSGALG00010016869	5	48992856	49000405	-	3548	HSP90AA1
ENSGALG00010015175	13	13543963	13565951	+	3642	MAPK9
ENSGALG00010012865	1	49818039	49875773	-	8553	EP300
ENSGALG00010019652	22	1325162	1331753	+	2437	TNFRSF10B
ENSGALG00010024358	15	527243	556911	+	5538	MAPK3
ENSGALG00010017756	9	15468657	15488313	+	3956	EIF2B5
ENSGALG00010029187	19	9191429	9195355	+	2484	SRSF1
ENSGALG00010024593	20	427115	432878	-	3527	SRSF6
ENSGALG00010017085	3	16222842	16231117	-	3134	SRSF7L
ENSGALG00010017147	3	16232233	16242358	+	5443	SRSF7L
ENSGALG00010029361	18	10573608	10578367	-	1075	ALYREF
ENSGALG00010019697	22	2418890	2423567	+	2198	EIF4EBP1
ENSGALG00010028818	17	7329112	7356170	-	6841	TSC1
ENSGALG00010010156	1	105331767	105343944	+	2826	IFNAR2
ENSGALG00010023005	5	15442101	15446251	+	2774	IRF7
ENSGALG00010013934	7	7514321	7535330	-	5336	STAT1
ENSGALG00010023309	8	21121583	21174625	-	4385	PIK3R3
ENSGALG00010007067	4	39072603	39084182	+	2333	CASP3
ENSGALG00010025125	9	5273046	5337052	-	5092	PIK3CB
ENSGALG00010024837	1	79453326	79466560	+	3345	TNFRSF1A
ENSGALG00010005913	5	35701645	35705275	-	1837	NFKBIA
ENSGALG00010005476	4	60304565	60362172	+	3948	NFKB1
