# Supplementary material for: Estrogen Enhances FDFT1 Expression in Theca Cells of Chicken Hierarchical Ovarian Follicles by Increasing LSD1Ser54p Level Through GSK3β Phosphorylation at 216th Tyrosine
Source: Biomolecules. 2024 Oct 22;14(11):1343. doi: 10.3390/biom14111343 (PMC11591973; doi:10.3390/biom14111343)
Supplement: Supplementary file 1 [file biomolecules-14-01343-s001.zip › Supplementary Table S8.xls]

## Sheet: Sheet1
PositionID	Offset	Sequence	Motif Name	Strand	MotifScore
pLSD1_2_peak_9326	21	GCACGAGCTG	bHLHE41(bHLH)/proB-Bhlhe41-ChIP-Seq(GSE93764)/Homer	+	5.72078
pLSD1_2_peak_9326	28	TCGCACGAGC	bHLHE41(bHLH)/proB-Bhlhe41-ChIP-Seq(GSE93764)/Homer	-	5.47988
pLSD1_2_peak_9326	-71	AGGGGTCG	COUP-TFII(NR)/Artia-Nr2f2-ChIP-Seq(GSE46497)/Homer	+	5.94311
pLSD1_2_peak_9326	43	TGCGTGGGAG	Egr1(Zf)/K562-Egr1-ChIP-Seq(GSE32465)/Homer	+	10.3346
pLSD1_2_peak_9326	-16	GCTTCCTGCT	EHF(ETS)/LoVo-EHF-ChIP-Seq(GSE49402)/Homer	-	8.67293
pLSD1_2_peak_9326	-16	GCTTCCTGCT	ELF1(ETS)/Jurkat-ELF1-ChIP-Seq(SRA014231)/Homer	-	7.30978
pLSD1_2_peak_9326	-16	GCTTCCTGCT	ELF3(ETS)/PDAC-ELF3-ChIP-Seq(GSE64557)/Homer	-	8.94306
pLSD1_2_peak_9326	-25	GCTTCCTGCT	Elf4(ETS)/BMDM-Elf4-ChIP-Seq(GSE88699)/Homer	+	8.15061
pLSD1_2_peak_9326	-16	GCTTCCTGCT	ELF5(ETS)/T47D-ELF5-ChIP-Seq(GSE30407)/Homer	-	7.55335
pLSD1_2_peak_9326	-17	AGCTTCCTGC	ERG(ETS)/VCaP-ERG-ChIP-Seq(GSE14097)/Homer	-	8.38848
pLSD1_2_peak_9326	-17	AGCTTCCTGC	ETS1(ETS)/Jurkat-ETS1-ChIP-Seq(GSE17954)/Homer	-	7.59623
pLSD1_2_peak_9326	-16	GCTTCCTGCT	ETV1(ETS)/GIST48-ETV1-ChIP-Seq(GSE22441)/Homer	-	8.12964
pLSD1_2_peak_9326	-27	CAGCTTCCTGCT	Etv2(ETS)/ES-ER71-ChIP-Seq(GSE59402)/Homer	+	7.50647
pLSD1_2_peak_9326	-17	AGCTTCCTGC	ETV4(ETS)/HepG2-ETV4-ChIP-Seq(ENCODE)/Homer	-	6.80351
pLSD1_2_peak_9326	-16	GCTTCCTGCT	EWS:FLI1-fusion(ETS)/SK_N_MC-EWS:FLI1-ChIP-Seq(SRA014231)/Homer	-	8.77713
pLSD1_2_peak_9326	-26	AGCTTCCTGC	Fli1(ETS)/CD8-FLI-ChIP-Seq(GSE20898)/Homer	+	6.09244
pLSD1_2_peak_9326	-16	GCTTCCTGCT	GABPA(ETS)/Jurkat-GABPa-ChIP-Seq(GSE17954)/Homer	-	7.71846
pLSD1_2_peak_9326	-76	CAGGGAGGGGTC	KLF1(Zf)/HUDEP2-KLF1-CutnRun(GSE136251)/Homer	+	7.41596
pLSD1_2_peak_9326	-75	AGGGAGGGGT	KLF5(Zf)/LoVo-KLF5-ChIP-Seq(GSE49402)/Homer	+	6.91816
pLSD1_2_peak_9326	-76	CAGGGAGGGGTC	KLF6(Zf)/PDAC-KLF6-ChIP-Seq(GSE64557)/Homer	+	7.01084
pLSD1_2_peak_9326	-74	GGGAGGGG	Maz(Zf)/HepG2-Maz-ChIP-Seq(GSE31477)/Homer	+	8.73681
pLSD1_2_peak_9326	-89	CGGTGTCACT	Meis1(Homeobox)/MastCells-Meis1-ChIP-Seq(GSE48085)/Homer	+	7.09577
pLSD1_2_peak_9326	-79	GGTGTCACTT	Meis1(Homeobox)/MastCells-Meis1-ChIP-Seq(GSE48085)/Homer	-	6.45092
pLSD1_2_peak_9326	63	ATCACACGGC	MITF(bHLH)/MastCells-MITF-ChIP-Seq(GSE48085)/Homer	-	6.4305
pLSD1_2_peak_9326	-68	GGTCGGTTGC	AMYB(HTH)/Testes-AMYB-ChIP-Seq(GSE44588)/Homer	+	5.65086
pLSD1_2_peak_9326	-67	GTCGGTTG	MYB(HTH)/ERMYB-Myb-ChIPSeq(GSE22095)/Homer	+	7.31257
pLSD1_2_peak_9326	-32	TGCAGCAGCTTC	MyoD(bHLH)/Myotube-MyoD-ChIP-Seq(GSE21614)/Homer	+	7.54098
pLSD1_2_peak_9326	-80	TTGGCAGG	NF1-halfsite(CTF)/LNCaP-NF1-ChIP-Seq(Unpublished)/Homer	+	7.51999
pLSD1_2_peak_9326	-74	CTTGGCAG	NF1-halfsite(CTF)/LNCaP-NF1-ChIP-Seq(Unpublished)/Homer	-	8.3123
pLSD1_2_peak_9326	-76	GTCACTTGGC	NPAS2(bHLH)/Liver-NPAS2-ChIP-Seq(GSE39860)/Homer	-	6.21138
pLSD1_2_peak_9326	10	CGGGCTTT	Pitx1(Homeobox)/Chicken-Pitx1-ChIP-Seq(GSE38910)/Homer	-	5.25323
pLSD1_2_peak_9326	6	GCTTTCCCTTGC	PRDM1(Zf)/Hela-PRDM1-ChIP-Seq(GSE31477)/Homer	+	8.45128
pLSD1_2_peak_9326	-34	TGTGCAGCAGCTTCC	PRDM9(Zf)/Testis-DMC1-ChIP-Seq(GSE35498)/Homer	+	8.28469
pLSD1_2_peak_9326	54	CGTGGGAGCA	Rbpj1(?)/Panc1-Rbpj1-ChIP-Seq(GSE47459)/Homer	-	7.03861
pLSD1_2_peak_9326	-54	CGGTTGCTGTGA	Rfx5(HTH)/GM12878-Rfx5-ChIP-Seq(GSE31477)/Homer	-	8.65941
pLSD1_2_peak_9326	-32	TGCAGCAG	SCL(bHLH)/HPC7-Scl-ChIP-Seq(GSE13511)/Homer	+	5.53013
pLSD1_2_peak_9326	-29	AGCAGCTT	SCL(bHLH)/HPC7-Scl-ChIP-Seq(GSE13511)/Homer	+	6.1427
pLSD1_2_peak_9326	-23	CAGCAGCT	SCL(bHLH)/HPC7-Scl-ChIP-Seq(GSE13511)/Homer	-	6.47769
pLSD1_2_peak_9326	-64	AGGGAGGGGTCG	Sp2(Zf)/HEK293-Sp2.eGFP-ChIP-Seq(Encode)/Homer	-	6.95002
pLSD1_2_peak_9326	-25	GCTTCCTGCT	SPDEF(ETS)/VCaP-SPDEF-ChIP-Seq(SRA014231)/Homer	+	8.98443
pLSD1_2_peak_9326	-79	GGTGTCACTT	Tbet(T-box)/CD8-Tbet-ChIP-Seq(GSE33802)/Homer	-	6.83445
pLSD1_2_peak_9326	26	AGCTGTGA	Tbx5(T-box)/HL1-Tbx5.biotin-ChIP-Seq(GSE21529)/Homer	+	6.16561
pLSD1_2_peak_9326	-79	TGTCACTT	Tbx5(T-box)/HL1-Tbx5.biotin-ChIP-Seq(GSE21529)/Homer	-	5.92691
pLSD1_2_peak_9326	-31	GCAGCAGCTT	Tcf12(bHLH)/GM12878-Tcf12-ChIP-Seq(GSE32465)/Homer	+	7.43853
pLSD1_2_peak_9326	-86	TGTCACTT	Tgif2(Homeobox)/mES-Tgif2-ChIP-Seq(GSE55404)/Homer	+	5.95528
pLSD1_2_peak_9326	53	CTGCGTGGGAGC	WT1(Zf)/Kidney-WT1-ChIP-Seq(GSE90016)/Homer	-	9.49742
pLSD1_2_peak_9326	57	GGGAGCATCA	Znf263(Zf)/K562-Znf263-ChIP-Seq(GSE31477)/Homer	-	4.59003
pLSD1_2_peak_9326	-76	CAGGGAGGGGTC	ZNF467(Zf)/HEK293-ZNF467.GFP-ChIP-Seq(GSE58341)/Homer	+	7.8176
